# Supplementary material for: Identification of loci controlling adaptation in Chinese soya bean landraces via a combination of conventional and bioclimatic GWAS
Source: Plant Biotechnol J. 2019 Jul 24;18(2):389–401. doi: 10.1111/pbi.13206 (PMC6953199; doi:10.1111/pbi.13206)
Supplement: Supplementary file 2 — Table S1 Geographical distribution pattern of 2035 soybean accessions. [file PBI-18-389-s002.xlsx]

## Sheet: Table S1-material-20180409-1_DL
Suppmentary Table 1 Geographical distribution pattern of 2,035 soybean accessions.
Name	Species	Type	Country	Province	County	Ecotype	Sowing to harvest in collection location	Latitude (ºN)	Longitude (ºE)	Altitude (m)
6610-5	G. max	Landrace	China	Yunnan	Qujing	SSu	May 1-September 10	25.29	103.48	1899
7537-1	G. max	Landrace	China	Hebei	Zhangjiakou	HSu	June 10-September 30	40.5	114.53	770
7651-1	G. max	Landrace	China	Hebei	Zhangjiakou	HSu	June 10-September 30	40.5	114.53	770
7694-1	G. max	Landrace	China	Hebei	Zhangjiakou	HSu	June 10-September 30	40.5	114.53	770
121hao	G. max	Landrace	China	Yunnan	Yingjiang	SSu	May 1-September 10	24.42	97.56	820
60Tianhuancang	G. max	Landrace	China	Hebei	Chengde	NSp	April 20-September 20	40.33	118.28	300
77-27	G. max	Landrace	China	Guangxi	Guilin	SSu	May 10-October 20	25.24	110.2	163
77Q-28-22	G. max	Landrace	China	Zhejiang	Hangzhou	SSp	April 1-July 31	30.11	120.08	9
84-70	G. max	Landrace	China	Hubei	Enshi	SSp	April 1-July 31	30.17	109.28	420
Achengdadou	G. max	Landrace	China	Heilongjiang	Acheng	NESp	May1 to September 30	45.32	126.58	202
Aihuangdou	G. max	Landrace	China	Zhejiang	Shengxian	SSu	May 20-October 20	29.35	120.49	20
Aijiaohuangdou-1	G. max	Landrace	China	Guizhou	Anlong	SSp	April 1-September 10	25.07	105.28	1368
Aijiaozao	G. max	Landrace	China	Hubei	Wuhan	SSp	April 1-July 31	30.37	114.08	30
Aishengnidou1	G. max	Landrace	China	Hunan	Liuyang	SAu	July 20-November 20	28.08	113.37	85
Angaudou	G. max	Landrace	China	Heilongjiang	Harbin	NESp	May1 to September 30	45.45	126.46	125
Anluheihuangdou	G. max	Landrace	China	Hubei	Anlu	SSu	May 20-October 20	31.16	113.42	40
Anlumuzhuhuang	G. max	Landrace	China	Hubei	Anlu	SSu	May 20-October 20	31.16	113.42	40
Anlutianedan	G. max	Landrace	China	Hubei	Anlu	SSu	May 20-October 20	31.16	113.42	40
Anyangzuganqing	G. max	Landrace	China	Henan	Anyang	HSu	June 10-September 30	36.07	114.2	70
Anyueqingpidou	G. max	Landrace	China	Sichuan	Anyue	SSp	April 1-July 31	30.07	105.21	299
Aqimancangjin	G. max	Landrace	China	Inner Mongolia	Arhorchin Banner	NESp	May1 to September 30	43.54	120.04	NA
Baichengmoshidou	G. max	Landrace	China	Jilin	Baicheng	NESp	May1 to September 30	45.38	122.5	151
Baichihuangdou2	G. max	Landrace	China	Hubei	Lichuan	SSu	May 20-October 20	30.12	108.51	1080
Baidahuangdou	G. max	Landrace	China	Shanxi	Xingxian	NSp	April 20-September 20	38.28	111.07	1010
Baidou1	G. max	Landrace	China	Shanxi	Jishan	NSp	April 20-September 20	35.35	110.54	378
Baidou2	G. max	Landrace	China	Shaanxi	Fuping	HSu	June 10-September 30	34.45	109.1	450
Baidouzi	G. max	Landrace	China	Guizhou	Renhuai	SSu	April 1-September 10	27.49	106.24	880
Baigundou1	G. max	Landrace	China	Gansu	Huanxian	NSp	April 20-September 20	36.34	107.18	1240
Baigundou2	G. max	Landrace	China	Shaanxi	Changan	HSu	June 10-September 30	34.09	108.56	510
Baiheidou1	G. max	Landrace	China	Shaanxi	Shangxian	HSu	June 10-September 30	33.55	109.57	705
Baiheidou3	G. max	Landrace	China	Shaanxi	Zizhou	NSp	April 20-September 20	37.36	110.01	895
Baiheidou4	G. max	Landrace	China	Liaoning	Suizhong	NESp	May1 to September 30	40.21	120.21	15
Baiheidou5	G. max	Landrace	China	Shanxi	Loufan	NSp	April 20-September 20	38.04	111.46	1100
Baiheidou6	G. max	Landrace	China	Shanxi	Lishi	NSp	April 20-September 20	37.32	111.08	930
Baiheidou7	G. max	Landrace	China	Shanxi	Fenyang	NSp	April 20-September 20	37.15	111.47	750
Baiheidou8	G. max	Landrace	China	Shanxi	Yanggao	NSp	April 20-September 20	40.22	113.46	1040
Baihuacao	G. max	Landrace	China	Shandong	Linyi	HSu	June 10-September 30	35.03	118.21	68
Baihuahuangpi	G. max	Landrace	China	Fujian	Datian	SSu	May 10-October 20	25.5	117.46	350
Baihuaidou	G. max	Landrace	China	Shaanxi	Baoji	HSu	June 10-September 30	34.21	107.08	608
Baihuangdou1	G. max	Landrace	China	Gansu	Yanchang	NSp	April 20-September 20	34.02	104.23	NA
Baihuangdou2	G. max	Landrace	China	Gansu	Kangxian	HSu	June 10-September 30	33.2	105.36	1171
Baijaodou-3	G. max	Landrace	China	Guizhou	Wuchuan	SSp	April 1-September 10	28.31	107.53	667
Baijiazi	G. max	Landrace	China	Shandong	Qixia	HSu	June 10-September 30	37.18	120.51	135
Bailimo	G. max	Landrace	China	Liaoning	Faku	NESp	May1 to September 30	42.3	123.24	98
Bailudou	G. max	Landrace	China	Shanxi	Heshun	NSp	April 20-September 20	37.2	113.32	NA
Bailushuang	G. max	Landrace	China	Inner Mongolia	Linxi	NSp	April 20-September 20	43.36	118.02	NA
Baimadou1	G. max	Landrace	China	Hubei	Daye	SSu	May 20-October 20	30.05	114.57	27
Baimailoudou	G. max	Landrace	China	Shanxi	Fenxi	NSp	April 20-September 20	36.41	111.34	1010
Baimaodou1	G. max	Landrace	China	Guizhou	Xingren	SSp	April 1-September 10	25.26	105.11	1351
Baimaodou2	G. max	Landrace	China	Guizhou	Xingyi	SSp	April 1-September 10	25.05	104.54	1240
Baimaodou3	G. max	Landrace	China	Guizhou	Nayong	SSp	April 1-September 10	26.47	105.22	1475
Baimaodou4	G. max	Landrace	China	Sichuan	Mingshan	SSu	May 1-September 10	30.06	103.07	630
Baimaodou5	G. max	Landrace	China	Sichuan	Fengjie	SSu	May 20-October 20	31.03	109.31	154
Baimaodou-1	G. max	Landrace	China	Guizhou	Dafang	SSp	April 1-September 10	27.07	105.32	1700
Baimaohuangdou	G. max	Landrace	China	Hubei	Yidu	SSu	May 20-October 20	30.24	111.27	60
Baimaojian	G. max	Landrace	China	Zhejiang	Jiande	SAu	July 20-November 20	29.28	119.16	46
Baimaoshuang	G. max	Landrace	China	Heilongjiang	Keshan	NESp	May1 to September 30	48.03	125.53	228
Baimaoshushudou	G. max	Landrace	China	Zhejiang	Jiashan	SSu	May 20-October 20	30.51	120.54	1
Baimaozaodouzi	G. max	Landrace	China	Sichuan	Ningnan	SSu	May 1-September 10	27.05	102.45	1180
Baimei	G. max	Landrace	China	Jilin	Yushu	NESp	May1 to September 30	44.45	126.3	216
Baimoshidou	G. max	Landrace	China	Heilongjiang	Harbin	NESp	May1 to September 30	45.43	126.33	125
Bainzijiangsedou	G. max	Landrace	China	Sichuan	Yuankou	SSu	May 1-September 10	26.35	101.43	NA
Baipidou	G. max	Landrace	China	Liaoning	Haicheng	NESp	May1 to September 30	40.53	122.43	25
Baipihuangdou	G. max	Landrace	China	Shanxi	Lingqiu	NSp	April 20-September 20	39.31	113.25	938
Baiqi	G. max	Landrace	China	Liaoning	Liaoning	NESp	May1 to September 30	40.12	122.36	NA
Baiqidawandou	G. max	Landrace	China	Hebei	Pingquan	NSp	April 20-September 20	41	118.42	492
Bairishu	G. max	Landrace	China	Hebei	Luanxian	HSu	June 10-September 30	39.44	118.41	42
Baishuidou1	G. max	Landrace	China	Guizhou	Pingba	SSp	April 1-September 10	26.25	106.16	NA
Baishuidou2	G. max	Landrace	China	Sichuan	Lushan	SSu	May 1-September 10	30.09	102.55	690
Baishuidou3	G. max	Landrace	China	Guizhou	Yinjiang	SSu	April 1-September 10	28	108.23	455
Baishuidou-1	G. max	Landrace	China	Guizhou	Zhijin	SSp	April 1-September 10	26.41	105.46	1330
Baishuidou-4	G. max	Landrace	China	Guizhou	Yuqing	SSp	April 1-September 10	27.14	107.53	580
Baitiejiaqing	G. max	Landrace	China	Liaoning	Liaoning	NESp	May1 to September 30	40.12	122.36	NA
Baiyoudou	G. max	Landrace	China	Shaanxi	Shanyang	HSu	June 10-September 30	33.31	109.52	684
Baiyuebai	G. max	Landrace	China	Zhejiang	Lin'an	SSu	May 20-October 20	30.14	119.43	41
Baiyuezhua2	G. max	Landrace	China	Hubei	Yuanan	SSu	May 20-October 20	31.04	111.4	120
Baizhidou	G. max	Landrace	China	Guangxi	Hepu	SSu	May 20-August 31	21.4	109.12	10
Banjindou	G. max	Landrace	China	Guangxi	Longsheng	SSu	May 10-October 20	25.47	110	238
Banligundou	G. max	Landrace	China	Shanxi	Lanxian	NSp	April 20-September 20	38.16	111.4	1174
Banxidou	G. max	Landrace	China	Hubei	Zigui	SSu	May 20-October 20	31	110.41	151
Baodinghuangdou	G. max	Landrace	China	Hebei	Baoding	NSp	April 20-September 20	38.51	115.31	35
Baogongdou	G. max	Landrace	China	Shanxi	Baode	NSp	April 20-September 20	39.01	111.05	830
Baoguhuang-8	G. max	Landrace	China	Guizhou	Yanhe	SSp	April 1-September 10	28.33	108.29	320
Baojiaohuang	G. max	Landrace	China	Sichuan	Mianning	SSp	April 1-September 10	28.33	102.1	1780
Baojingchahuangdou	G. max	Landrace	China	Hunan	Baojing	SSu	May 10-October 20	28.43	109.39	222
Baoluodou	G. max	Landrace	China	Zhejiang	Lishui	SAu	July 20-November 20	28.27	119.55	60
Baolvqingdadou	G. max	Landrace	China	Heilongjiang	Baoqing	NESp	May1 to September 30	46.19	132.12	84
Baomuji	G. max	Landrace	China	Shaanxi	Zhenan	HSu	June 10-September 30	32.26	109.09	570
Baomujiwo	G. max	Landrace	China	Hubei	Gucheng	SSu	May 20-October 20	32.16	111.4	87
Baoqingheidou	G. max	Landrace	China	Heilongjiang	Baoqing	NESp	May1 to September 30	46.19	132.12	84
Baoshandadou	G. max	Landrace	China	Yunnan	Baoshan	SSu	May 1-September 10	25.07	99.1	1668
Baotingdaheidou	G. max	Landrace	China	Hainan	Baoting	SSp	February 20-June 20	18.38	109.41	56
Baoxuan6hao	G. max	Landrace	China	Zhejiang	Lishui	SAu	July 20-November 20	28.27	119.55	60
Bayanpingdingxiang	G. max	Landrace	China	Heilongjiang	Bayan	NESp	May1 to September 30	46.07	127.25	140
Bayuebai	G. max	Landrace	China	Zhejiang	Hangzhou	SSu	May 20-October 20	30.11	120.08	9
Bayuebaidadou2	G. max	Landrace	China	Hubei	Changyang	SSu	May 20-October 20	30.28	111.11	83
Bayuedahuangodu	G. max	Landrace	China	Hunan	Jianghua	SSu	May 10-October 20	25.11	111.34	230
Bayuedou1	G. max	Landrace	China	Anhui	Huangshan	SSu	May 20-October 20	30.18	118.07	175
Bayuehuang1	G. max	Landrace	China	Guizhou	Xingren	SSp	April 1-September 10	25.26	105.11	1351
Bayuehuang2	G. max	Landrace	China	Shaanxi	Hanzhong	HSu	June 10-September 30	33.07	107.06	510
Bayuehuang3	G. max	Landrace	China	Shaanxi	Zhenping	HSu	June 10-September 30	31.53	109.31	900
Bayuehuang4	G. max	Landrace	China	Hubei	Hubei	SSu	May 20-October 20	30.41	114.23	30
Bayuehuang7	G. max	Landrace	China	Jiangxi	Ningdu	SSu	May 10-October 20	26.29	116.01	200
Bayuehuang9	G. max	Landrace	China	Anhui	Yixian	SSu	May 20-October 20	29.56	117.56	215
Bayuehuang10	G. max	Landrace	China	Guizhou	Dafang	SSp	April 1-September 10	27.07	105.32	1700
Bayuehuang-1	G. max	Landrace	China	Fujian	Zherong	SSu	May 10-October 20	27.15	119.54	657
Bayuemang1	G. max	Landrace	China	Shandong	Fushan	HSu	June 10-September 30	37.3	121.16	7
Bayuemang2	G. max	Landrace	China	Hebei	Neiqiu	HSu	June 10-September 30	37.17	114.3	76
Bayuemanghuangdou	G. max	Landrace	China	Hebei	Yanchan	HSu	June 10-September 30	38.02	117.14	9
Bayuezao1	G. max	Landrace	China	Hubei	Wufeng	SSu	May 20-October 20	30.09	110.41	600
Bayuezao2	G. max	Landrace	China	Hubei	Badong	SSu	May 20-October 20	31.02	110.25	140
Bayuezao3	G. max	Landrace	China	Shaanxi	Zhenan	HSu	June 10-September 30	32.26	109.09	570
Bayuezao-2	G. max	Landrace	China	Guizhou	Zhenning	SSp	April 1-September 10	26.03	105.46	NA
Bayuezha1	G. max	Landrace	China	Shaanxi	Shangnan	HSu	June 10-September 30	33.3	110.51	470
Bayuezha2	G. max	Landrace	China	Hubei	Yunxian	SSu	May 20-October 20	32.51	110.49	200
Bayuezha3	G. max	Landrace	China	Hubei	Baokang	SSu	May 20-October 20	31.52	111.15	330
Bayuezha4	G. max	Landrace	China	Shanxi	Xiaxian	NSp	April 20-September 20	35.08	111.13	404
Bayuezha5	G. max	Landrace	China	Shaanxi	Yijun	HSu	June 10-September 30	35.24	109.06	1386
Bayuezha6	G. max	Landrace	China	Anhui	Mengcheng	HSu	June 10-September 30	33.16	116.33	26
Bayuezha7	G. max	Landrace	China	Shaanxi	Huanglong	NSp	April 20-September 20	35.36	109.49	1097
Bayuezha8	G. max	Landrace	China	Gansu	Heshui	NSp	April 20-September 20	35.49	108.01	1297
Bayuezha9	G. max	Landrace	China	Gansu	Ningxian	NSp	April 20-September 20	35.25	108	922
Bayuezha10	G. max	Landrace	China	Shaanxi	Zhashui	HSu	June 10-September 30	33.4	109	820
Bayuezhaheidou	G. max	Landrace	China	Shanxi	Ruicheng	NSp	April 20-September 20	34.42	110.43	500
Bayuezhua1	G. max	Landrace	China	Hubei	Yuanan	SSu	May 20-October 20	31.04	111.4	120
Bazhongtainkandou2	G. max	Landrace	China	Sichuan	Bazhong	SSp	April 1-July 31	31.51	106.46	373
Beidengxiaobaihua	G. max	Landrace	China	Hebei	Qingyuan	NSp	April 20-September 20	38.33	115.3	16
Beigaohuangheidou	G. max	Landrace	China	Hebei	Lixian	NSp	April 20-September 20	38.29	115.34	17
Beiman27	G. max	Landrace	China	Heilongjiang	Harbin	NESp	May1 to September 30	45.43	126.33	125
Beimei	G. max	Landrace	China	Heilongjiang	Hailun	NESp	May1 to September 30	47.26	126.58	239
Beishifohuangdou	G. max	Landrace	China	Hebei	Laiyuan	NSp	April 20-September 20	39.21	114.41	840
Beishuiquanxianghuangdou	G. max	Landrace	China	Hebei	Xinglong	HSu	June 10-September 30	40.24	117.29	583
Bendidahuangdou	G. max	Landrace	China	Hebei	Xianxian	HSu	June 10-September 30	38.11	116.07	13
Bendihedou	G. max	Landrace	China	Jiangxi	Ji'an	SAu	July 20-November 20	27.01	114.55	63
Bendiheidou2	G. max	Landrace	China	Inner Mongolia	Chayouqian banner	NSp	April 20-September 20	40.48	113.13	NA
Bendiheidou3	G. max	Landrace	China	Hebei	Suning	HSu	June 10-September 30	38.26	115.5	15
Bendiheidou4	G. max	Landrace	China	Shaanxi	Fugu	NSp	April 20-September 20	39.02	111.05	825
Bendiheidou5	G. max	Landrace	China	Hubei	Dawu	SSu	May 20-October 20	31.34	114.04	74
Bendihuang	G. max	Landrace	China	Anhui	Tongcheng	SSp	April 1-July 31	31.03	116.57	43
Bendihuangdou	G. max	Landrace	China	Sichuan	Ganluo	SSp	April 1-September 10	28.57	102.46	1062
Bianheidou	G. max	Landrace	China	Liaoning	Lushun	NESp	May1 to September 30	38.49	121.14	3879
Bianhuangdou	G. max	Landrace	China	Gansu	Huachi	NSp	April 20-September 20	36.28	107.59	1247
Bianlimoshidou	G. max	Landrace	China	Hebei	Pingquan	HSu	June 10-September 30	41	118.42	492
Bilinghuangdou-11	G. max	Landrace	China	Guizhou	Pingba	SSp	April 1-September 10	26.25	106.16	NA
Bilinghuangdou-4	G. max	Landrace	China	Guizhou	Pingba	SSp	April 1-September 10	26.25	106.16	NA
Binhaidabaihuajia	G. max	Landrace	China	Jiangsu	Binhai	HSu	June 10-September 30	34	119.5	4
Binhaidameiqing	G. max	Landrace	China	Jiangsu	Binhai	HSu	June 10-September 30	34	119.5	4
Binhaihongchadouyi	G. max	Landrace	China	Jiangsu	Binhai	HSu	June 10-September 30	34	119.5	4
Binhaiwuhuazhuanding	G. max	Landrace	China	Jiangsu	Binhai	HSu	June 10-September 30	34	119.5	4
Binxianheidou	G. max	Landrace	China	Heilongjiang	Binxian	NESp	May1 to September 30	45.45	127.29	160
Binyanghuangdou1	G. max	Landrace	China	Guangxi	Binxian	SSp	March 20-July 20	23.13	108.48	120
Biyangmiumaohuang	G. max	Landrace	China	Henan	Biyang	HSu	June 10-September 30	32.43	113.19	147
Biyangniumaohuang	G. max	Landrace	China	Henan	Biyang	HSu	June 10-September 30	32.43	113.19	147
Biyangshuidou	G. max	Landrace	China	Henan	Qinyang	HSu	June 10-September 30	35.07	112.55	117
Biyangxiaolvpidou	G. max	Landrace	China	Henan	Qinyang	HSu	June 10-September 30	35.07	112.55	117
Biyangxiaozihuang	G. max	Landrace	China	Henan	Biyang	HSu	June 10-September 30	32.43	113.19	147
Boaihongpizaojiaozi	G. max	Landrace	China	Henan	Boai	HSu	June 10-September 30	35.1	113.04	125
Bodijiangheidou	G. max	Landrace	China	Hebei	Daming	HSu	June 10-September 30	36.18	115.09	46
Bozhidou	G. max	Landrace	China	Guangxi	Lingqiu	SSp	March 20-July 20	22.25	109.17	50
Caidou	G. max	Landrace	China	Shanxi	Shanyin	NSp	April 20-September 20	39.31	112.45	1030
Caihuangdou1	G. max	Landrace	China	Shandong	Huimin	HSu	June 10-September 30	37.23	118.01	11
Caihuangdou2	G. max	Landrace	China	Shanxi	Daixian	NSp	April 20-September 20	39.03	112.56	855
Caizhongpu1	G. max	Landrace	China	Heilongjiang	Anda	NESp	May1 to September 30	46.3	125.24	173
Caizhongpu2	G. max	Landrace	China	Jilin	Lishu	NESp	May1 to September 30	43.18	124.19	165
Cansidou1	G. max	Landrace	China	Anhui	Ningguo	SSu	May 20-October 20	30.37	118.59	60
Cansidou2	G. max	Landrace	China	Shanxi	Wuxiang	NSp	April 20-September 20	36.5	112.51	942
Cansidou3	G. max	Landrace	China	Shanxi	Tunliu	NSp	April 20-September 20	36.19	112.53	957
Chadou1	G. max	Landrace	China	Guizhou	Zhijin	SSp	April 1-September 10	26.41	105.46	1330
Chadou2	G. max	Landrace	China	Guizhou	Guanling	SSp	April 1-September 10	25.57	105.37	1025
Chadou3	G. max	Landrace	China			Hsu	June 10-September 30	37.23	118.01	NA
Chadou4	G. max	Landrace	China			Hsu	June 10-September 30	36.54	117.44	NA
Chadou5	G. max	Landrace	China	Shandong	Qihe	HSu	June 10-September 30	36.47	116.45	23
Chadou6	G. max	Landrace	China	Shandong	Huimin	HSu	June 10-September 30	37.23	118.01	11
Chadou7	G. max	Landrace	China	Shandong	Changyi	HSu	June 10-September 30	36.5	119.25	9
Chadou8	G. max	Landrace	China	Jiangxi	Suichuan	SAu	July 20-November 20	26.2	114.3	100
Chahuangdaidou	G. max	Landrace	China	Hubei	Nanzhang	SSu	May 20-October 20	31.47	111.5	108
Chahuangdou2	G. max	Landrace	China	Hubei	Hubei	SSu	May 20-October 20	30.41	114.23	30
Chaji18	G. max	Landrace	China	Hebei	Lingshou	HSu	June 10-September 30	38.18	114.22	100
Chaji5	G. max	Landrace	China	Hebei	Lingshou	HSu	June 10-September 30	38.18	114.22	100
Chamoshidou1	G. max	Landrace	China	Jilin	Jilin	NESp	May1 to September 30	43.57	126.28	218
Chamoshidou2	G. max	Landrace	China	Jilin	Zhelimumeng	NESp	May1 to September 30	43.38	122.15	NA
Changbaidou1	G. max	Landrace	China	Shanxi	Shilou	NSp	April 20-September 20	36.59	110.5	970
Changbaidou2	G. max	Landrace	China	Shanxi	Qinxian	NSp	April 20-September 20	36.46	112.41	962
Changhuangdou	G. max	Landrace	China	Shanxi	Huairen	NSp	April 20-September 20	39.5	113	1040
Changjihuangdou	G. max	Landrace	China	Xinjiang	Changji	NSp	April 20-September 20	44.01	87.26	NA
Changlingqingdou	G. max	Landrace	China	Anhui	Huaining	SSu	May 20-October 20	30.24	116.39	16
Changqidou	G. max	Landrace	China	Guangdong	Gaozhou	SSp	February 20-June 20	21.56	110.51	32
Changshanidou	G. max	Landrace	China	Hunan	Changsha	SAu	July 20-November 20	28.11	112.58	51
Changtinggaojiaohonghuaqing	G. max	Landrace	China	Fujian	Changting	SAu	July 20-November 20	25.51	116.22	306
Changyuanxiaotianedan	G. max	Landrace	China	Henan	Changyuan	HSu	June 10-September 30	35.11	114.3	63
Chapidou	G. max	Landrace	China	Anhui	Shouxian	HSu	June 10-September 30	32.35	116.47	24
Chasedou	G. max	Landrace	China	Jilin	Gongzhuling	NESp	May1 to September 30	43.31	124.48	200
Chashanheidou	G. max	Landrace	China	Guangdong	Dongwan	SSp	March 20-July 20	23.09	113.43	6
Chenchadadou	G. max	Landrace	China	Hunan	Datong Lake	SSu	May 20-October 20	29.11	112.38	NA
Chenliuniumaohuang1	G. max	Landrace	China	Henan	Kaifeng	HSu	June 10-September 30	34.47	114.22	71
Chenliuniumaohuang2	G. max	Landrace	China	Henan	Kaifeng	HSu	June 10-September 30	34.47	114.22	71
Chenxiqingpidou1	G. max	Landrace	China	Hunan	Chenxi	SSu	May 10-October 20	28.01	110.11	111
Chenxizidou2	G. max	Landrace	China	Hunan	Chenxi	SSu	May 10-October 20	28.01	110.11	111
Chibuliuheidou	G. max	Landrace	China	Shanxi	Wuzhai	NSp	April 20-September 20	38.54	111.5	1431
Chichenglvhuangdou	G. max	Landrace	China	Hebei	Chicheng	NSp	April 20-September 20	40.54	115.49	890
Chifengdali	G. max	Landrace	China	Inner Mongolia	Chifeng	NESp	May1 to September 30	42.15	118.57	NA
Chihuangdou3	G. max	Landrace	China	Guizhou	Anshun	SSp	April 1-September 10	26.14	105.55	1395
Chihuangdou1	G. max	Landrace	China	Hubei	Lichuan	SSu	May 20-October 20	30.12	108.51	1080
Chihuangdou2	G. max	Landrace	China	Hubei	Luotian	SSu	May 20-October 20	30.47	115.24	68
Chilvhuangdou	G. max	Landrace	China	Hubei	Badong	SSu	May 20-October 20	31.02	110.25	140
Chiniumaohuang	G. max	Landrace	China	Hubei	Badong	SSu	May 20-October 20	31.02	110.25	140
Chongqinghuangdou	G. max	Landrace	China	Sichuan	Chongqing	SSp	April 1-September 10	30.38	103.4	530
Chuanmanheidou	G. max	Landrace	China	Shanxi	Daixian	NSp	April 20-September 20	39.03	112.56	855
Chuanpidou	G. max	Landrace	China	Hebei	Gaocheng	HSu	June 10-September 30	38.02	114.5	53
Chuanpiqingdou	G. max	Landrace	China	Hebei	Gaocheng	HSu	June 10-September 30	38.02	114.5	53
Chuanqi	G. max	Landrace	China	Heilongjiang	Harbin	NESp	May1 to September 30	45.43	126.33	125
Chuciandabaidou	G. max	Landrace	China	Anhui	Chuxian	HSu	June 10-September 30	32.19	118.19	20
Chunheidou	G. max	Landrace	China	Guangdong	Lianjiang	SSu	May 20-August 31	21.35	110.18	39
Chunheidou1	G. max	Landrace	China	Hubei	Wuhan	SSp	April 1-July 31	30.37	114.08	30
Chunhuidou	G. max	Landrace	China	Jiangxi	Guixi	SSp	March 20-July 20	28.18	117.13	51
Ciweizihuangdou	G. max	Landrace	China	Hubei	Dangyang	SSu	May 20-October 20	30.5	111.47	93
Congmingbaimaobayuebai	G. max	Landrace	China	Shanghai	Chongming	SSu	May 20-October 20	31.37	121.23	4
Cudou	G. max	Landrace	China	Zhejiang	Pinghu	SSu	May 20-October 20	30.42	121.01	2
Daanniheimoshidou	G. max	Landrace	China	Jilin	Da'an	NESp	May1 to September 30	45.3	124.16	138
Daanshenzhuangmoshidou	G. max	Landrace	China	Jilin	Da'an	NESp	May1 to September 30	45.3	124.16	138
Dabaidou1	G. max	Landrace	China	Shanxi	Pinglu	NSp	April 20-September 20	34.52	111.13	392
Dabaidou2	G. max	Landrace	China	Yunnan	Lunan	SSu	May 1-September 10	24.41	103.24	1668
Dabaidou3	G. max	Landrace	China	Yunnan	Honghe	SSu	May 1-September 10	23.22	102.26	1684
Dabaidou4	G. max	Landrace	China	Shanxi	Changzhi	NSp	April 20-September 20	36.12	113.04	254
Dabaidou5	G. max	Landrace	China	Shanxi	Lingchuan	NSp	April 20-September 20	35.46	113.16	1290
Dabaimaodou	G. max	Landrace	China	Guangdong	Heping	SSp	March 20-July 20	24.26	114.56	156
Dabaimaodou-1	G. max	Landrace	China	Sichuan	Hanyuan	SSu	May 1-September 10	29.21	102.41	784
Dabaimei1	G. max	Landrace	China	Jilin	Horqin Left Wing Middle Banner	NESp	May1 to September 30	45.03	121.28	NA
Dabaimei2	G. max	Landrace	China	Liaoning	Fengcheng	NESp	May1 to September 30	40.27	124.02	67
Dabaimei3	G. max	Landrace	China	Liaoning	Tai'an	NESp	May1 to September 30	41.23	122.23	7
Dabaimei4	G. max	Landrace	China	Liaoning	Jinxi	NESp	May1 to September 30	40.45	120.51	13
Dabaimei5	G. max	Landrace	China	Liaoning	Kangping	NESp	May1 to September 30	42.45	123.21	2
Dabaipi	G. max	Landrace	China	Shandong	Weishan	HSu	June 10-September 30	34.46	117.07	36
Dabaiqizi	G. max	Landrace	China	Inner Mongolia	Chifeng	NESp	May1 to September 30	42.15	118.57	NA
Dabaishuidou2	G. max	Landrace	China	Guizhou	Xiuwen	SSp	April 1-September 10	26.51	106.36	1250
Dabaishuidou-2	G. max	Landrace	China	Guizhou	Hezhang	SSp	April 1-September 10	27.07	104.43	1510
Dabaishuidou-7	G. max	Landrace	China	Guizhou	Hezhang	SSp	April 1-September 10	27.07	104.43	1510
Dadou1	G. max	Landrace	China	Sichuan	Guang'an	SSu	May 20-October 20	30.28	106.38	233
Dadou2	G. max	Landrace	China	Yunnan	Gengma	SSu	May 1-September 10	23.32	99.24	1125
Dadou3	G. max	Landrace	China	Yunnan	Gengma	SSu	May 1-September 10	23.32	99.24	1125
Dadou4	G. max	Landrace	China	Yunnan	Baoshan	SSu	May 1-September 10	25.07	99.1	1668
Dadou5	G. max	Landrace	China	Shandong	Huimin	HSu	June 10-September 30	37.23	118.01	11
Dadou6	G. max	Landrace	China	Shandong	Huimin	HSu	June 10-September 30	37.23	118.01	11
Dadou7	G. max	Landrace	China	Shaanxi	Pucheng	HSu	June 10-September 30	34.57	109.35	500
Dadou-2	G. max	Landrace	China	Liaoning	Liaozhong	NESp	May1 to September 30	41.31	122.43	13
Dagehuangdou	G. max	Landrace	China	Hubei	Yunxian	SSu	May 20-October 20	32.51	110.49	200
Daheidou2	G. max	Landrace	China	Shanxi	Shanyin	NSp	April 20-September 20	39.31	112.45	1030
Daheidou3	G. max	Landrace	China			Nsp	April 20-September 20	39.03	112.56	NA
Daheidou4	G. max	Landrace	China			Nsp	April 20-September 20	38.43	112.45	NA
Daheidou5	G. max	Landrace	China	Shanxi	Shenchi	NSp	April 20-September 20	39.05	112.11	1516
Daheidou6	G. max	Landrace	China	Inner Mongolia	Helingeer	NSp	April 20-September 20	40.25	111.48	NA
Daheidou7	G. max	Landrace	China	Shandong	Penglai	HSu	June 10-September 30	37.49	120.45	22
Daheidou8	G. max	Landrace	China	Shanxi	Daixian	NSp	April 20-September 20	39.03	112.56	855
Daheidou9	G. max	Landrace	China	Shanxi	Fanshi	NSp	April 20-September 20	39.11	113.17	932
Daheidou11	G. max	Landrace	China	Hebei	Neiqiu	HSu	June 10-September 30	37.17	114.3	76
Daheidou12	G. max	Landrace	China	Hebei	Neiqiu	HSu	June 10-September 30	37.17	114.3	76
Daheidou13	G. max	Landrace	China	Shanxi	Lingchuan	NSp	April 20-September 20	35.46	113.16	1290
Daheidou14	G. max	Landrace	China	Hebei	Mancheng	HSu	June 10-September 30	38.57	115.19	39
Daheidou15	G. max	Landrace	China	Hebei	Longyao	HSu	June 10-September 30	37.21	114.46	33
Daheidou16	G. max	Landrace	China	Shanxi	Yonghe	NSp	April 20-September 20	36.46	110.38	905
Daheidou17	G. max	Landrace	China	Shanxi	Yonghe	NSp	April 20-September 20	36.46	110.38	905
Daheidou18	G. max	Landrace	China	Shanxi	Yicheng	NSp	April 20-September 20	35.44	111.43	590
Daheidou19	G. max	Landrace	China	Shanxi	Jixian	NSp	April 20-September 20	36.06	110.41	820
Daheiqi1	G. max	Landrace	China	Liaoning	Chaoyang	NESp	May1 to September 30	41.33	120.27	NA
Daheiqi2	G. max	Landrace	China	Inner Mongolia	Chifeng	NESp	May1 to September 30	42.15	118.57	NA
Dahongdou	G. max	Landrace	China	Hebei	Yanchan	HSu	June 10-September 30	38.02	117.14	9
Dahongqi	G. max	Landrace	China	Jilin	Huaide	NESp	May1 to September 30	43.31	124.48	NA
Dahuaheidou	G. max	Landrace	China	Shaanxi	Yulin	NSp	April 20-September 20	38.18	109.45	1080
Dahuangdou1	G. max	Landrace	China	Hunan	Hengshan	SAu	July 20-November 20	27.15	112.48	51
Dahuangdou2	G. max	Landrace	China	Guizhou	Xingren	SSp	April 1-September 10	25.26	105.11	1351
Dahuangdou3	G. max	Landrace	China	Guizhou	Kaiyang	SSp	April 1-September 10	27.04	106.58	1235
Dahuangdou4	G. max	Landrace	China	Gansu	Chengxian	HSu	June 10-September 30	33.45	105.43	957
Dahuangdou5	G. max	Landrace	China	Yunnan	Heqing	SSu	May 1-September 10	26.34	100.1	2196
Dahuangdou6	G. max	Landrace	China	Liaoning	Suizhong	NESp	May1 to September 30	40.21	120.21	15
Dahuangdou7	G. max	Landrace	China	Liaoning	Beizhen	NESp	May1 to September 30	41.36	121.47	64
Dahuangdou8	G. max	Landrace	China	Liaoning	Kuandian	NESp	May1 to September 30	40.43	124.46	182
Dahuangdou9	G. max	Landrace	China	Shandong	Liangshan	HSu	June 10-September 30	35.48	116.06	40
Dahuangdou10	G. max	Landrace	China	Shaanxi	Zhenba	HSu	June 10-September 30	32.3	107.52	674
Dahuangdou12	G. max	Landrace	China	Shanxi	Daixian	NSp	April 20-September 20	39.03	112.56	855
Dahuangdou14	G. max	Landrace	China	Shanxi	Lucheng	NSp	April 20-September 20	36.2	113.13	941
Dahuangdou15	G. max	Landrace	China	Shanxi	Zuoquan	NSp	April 20-September 20	37.04	113.22	1120
Dahuangdou16	G. max	Landrace	China	Shanxi	Xiyang	NSp	April 20-September 20	37.36	113.41	875
Dahuangdou17	G. max	Landrace	China	Hubei	Zigui	SSu	May 20-October 20	31	110.41	151
Dahuangdou19	G. max	Landrace	China	Guizhou	Zunyi	SSp	April 1-September 10	27.32	106.5	955
Dahuangdou20	G. max	Landrace	China	Guangdong	Jiaoling	SSp	March 20-July 20	24.26	116.01	100
Dahuangdou21	G. max	Landrace	China	Guangdong	Jiaoling	SSp	March 20-July 20	24.26	116.01	100
Dahuangmao	G. max	Landrace	China	Sichuan	Xichang	SSp	April 1-September 10	27.53	102.15	1560
Dahuangpi	G. max	Landrace	China	Shandong	Liangshan	HSu	June 10-September 30	35.48	116.06	40
Dahuangzhu1	G. max	Landrace	China	Jiangxi	Shangrao	SAu	July 20-November 20	28.26	117.57	71
Dahuangzhu2	G. max	Landrace	China	Jiangxi	Qianshan	SAu	July 20-November 20	28.19	117.42	50
Dahuapi	G. max	Landrace	China	Shandong	Jining	HSu	June 10-September 30	35.08	116.26	37
Daimidou	G. max	Landrace	China	Hubei	Hubei	SSu	May 20-October 20	30.41	114.23	30
Dajinhuang1	G. max	Landrace	China	Liaoning	Fengcheng	NESp	May1 to September 30	40.27	124.02	67
Dajinhuang2	G. max	Landrace	China	Heilongjiang	Mudanjiang	NESp	May1 to September 30	44.34	129.36	215
Dajinyuan	G. max	Landrace	China	Liaoning	Jinzhou	NESp	May1 to September 30	41.08	121.07	NA
Dakehuangdou1	G. max	Landrace	China	Shanxi	Yingji	NSp	April 20-September 20	34.53	110.27	350
Dakehuangdou2	G. max	Landrace	China	Shanxi	Yingji	NSp	April 20-September 20	34.53	110.27	350
Dalaibianchamoshidou	G. max	Landrace	China	Jilin	Da'an	NESp	May1 to September 30	45.3	124.16	138
Dalaoshupi	G. max	Landrace	China	Shaanxi	Lueyang	HSu	June 10-September 30	33.2	106.08	642
Daliandou	G. max	Landrace	China	Zhejiang	Lishui	SSu	May 10-October 20	28.27	119.55	60
Dalidou1	G. max	Landrace	China	Zhejiang	Qingtian	SAu	July 20-November 20	28.09	120.17	17
Dalidou2	G. max	Landrace	China	Zhejiang	Lishui	SAu	July 20-November 20	28.27	119.55	60
Dalifengbi	G. max	Landrace	China	Shandong	Licheng	HSu	June 10-September 30	36.41	117.04	39
Daliheidou1	G. max	Landrace	China	Liaoning	Bairin Right Banner	NESp	May1 to September 30	43.32	118.38	NA
Daliheidou2	G. max	Landrace	China	Hebei	Tangshan	NSp	April 20-September 20	39.42	118.09	50
Daliheidou3	G. max	Landrace	China	Inner Mongolia	Inner Mongolia	NSp	April 20-September 20	40.5	111.4	NA
Dalihuang3	G. max	Landrace	China	Jilin	Changbai	NESp	May1 to September 30	41.25	128.11	711
Dalihuang4	G. max	Landrace	China	Jilin	Jiutai	NESp	May1 to September 30	44.09	125.5	NA
Dalihuang5	G. max	Landrace	China	Jilin	Gongzhuling	NESp	May1 to September 30	43.31	124.48	200
Dalimoshidou	G. max	Landrace	China	Hebei	Chengde	NSp	April 20-September 20	40.33	118.28	300
Daliqing	G. max	Landrace	China	Liaoning	Dandong	NESp	May1 to September 30	40.03	124.2	NA
Daliqingpidou-1	G. max	Landrace	China	Guangdong	Jiaoling	SSu	May 10-October 20	24.26	116.01	100
Dalizao	G. max	Landrace	China	Hubei	Wuchang	SSp	April 1-July 31	30.21	114.19	41
Daluhuangdou	G. max	Landrace	China	Sichuan	Mianning	SSu	May 1-September 10	28.33	102.1	1780
Dalvcaidou	G. max	Landrace	China	Shanxi	Yanggao	NSp	April 20-September 20	40.22	113.46	1040
Dalvdou1	G. max	Landrace	China	Yunnan	Zhenxiong	SSu	May 1-September 10	27.27	104.52	1692
Dalvdou2	G. max	Landrace	China	Shanxi	Lingqiu	NSp	April 20-September 20	39.31	113.25	938
Dalvdou3	G. max	Landrace	China	Shanxi	Huairen	NSp	April 20-September 20	39.5	113	1040
Damaojiao	G. max	Landrace	China	Hebei	Luanping	NSp	April 20-September 20	40.55	117.19	500
Dameihuadou	G. max	Landrace	China	Shaanxi	Yulin	NSp	April 20-September 20	38.18	109.45	1080
Damingbaidouzi	G. max	Landrace	China	Shanxi	Hongtong	NSp	April 20-September 20	36.15	111.4	447
Danchengdazihuang	G. max	Landrace	China	Henan	Dancheng	HSu	June 10-September 30	33.31	115.12	41
Danchengtiejiaoqing	G. max	Landrace	China	Henan	Dancheng	HSu	June 10-September 30	33.31	115.12	41
Dangdidadou	G. max	Landrace	China	Inner Mongolia	Fengzhen	NSp	April 20-September 20	40.27	113.1	NA
Danlengliushizao	G. max	Landrace	China	Sichuan	Danleng	SSp	April 1-September 10	30.01	103.3	480
Dannidou1	G. max	Landrace	China	Hubei	Suixian	SSu	May 20-October 20	31.43	113.23	NA
Dantudahongpao	G. max	Landrace	China	Jiangsu	Dantu	SSp	April 1-July 31	32.1	119.3	8
Dantuxiaowujia	G. max	Landrace	China	Jiangsu	Dantu	SSu	May 20-October 20	32.1	119.3	8
Danyangbaihuadou	G. max	Landrace	China	Jiangsu	Danyang	SSp	April 1-July 31	31.59	119.35	8
Danyangdaziqingdoujia	G. max	Landrace	China	Jiangsu	Danyang	SSu	May 20-October 20	31.59	119.35	8
Danyanghongchadou	G. max	Landrace	China	Jiangsu	Danyang	SSp	April 1-July 31	31.59	119.35	8
Danyanghualiandou	G. max	Landrace	China	Jiangsu	Danyang	SSu	May 20-October 20	31.59	119.35	8
Danyanghuangdouxiangbing	G. max	Landrace	China	Jiangsu	Danyang	SSu	May 20-October 20	31.59	119.35	8
Daotianhuang	G. max	Landrace	China	Zhejiang	Yuhang	SSu	May 20-October 20	30.25	120.17	7
Dapudou	G. max	Landrace	China	Fujian	Yongchun	SSp	March 20-July 20	25.19	118.17	122
Daqingdou2	G. max	Landrace	China	Shandong	Mengyin	HSu	June 10-September 30	35.43	117.55	200
Daqingdou4	G. max	Landrace	China	Jiangxi	Shangrao	SAu	July 20-November 20	28.26	117.57	71
Daqingdou5	G. max	Landrace	China	Jilin	Jilin	NESp	May1 to September 30	43.57	126.28	218
Daqingdou6	G. max	Landrace	China	Shanxi	Zuoquan	NSp	April 20-September 20	37.04	113.22	1120
Daqingdou7	G. max	Landrace	China	Shanxi	Yuanqu	NSp	April 20-September 20	35.2	111.5	460
Daqingdou8	G. max	Landrace	China	Zhejiang	Anji	SSu	May 20-October 20	30.38	119.41	20
Daqingdou9	G. max	Landrace	China	Zhejiang	Lanxi	SAu	July 20-November 20	29.13	119.26	35
Daqingdou10	G. max	Landrace	China	Zhejiang	Zhejiang	SAu	July 20-November 20	30.11	120.08	9
Daqingdou11	G. max	Landrace	China	Anhui	Ningguo	SSu	May 20-October 20	30.37	118.59	60
Daqingdou-1	G. max	Landrace	China	Fujian	Changting	SSu	May 10-October 20	25.51	116.22	306
Daqingdou-2	G. max	Landrace	China	Fujian	Taining	SSu	May 10-October 20	26.54	117.1	280
Daqingli	G. max	Landrace	China	Anhui	Huangshan	SSu	May 20-October 20	30.18	118.07	175
Daqingpihuangdou	G. max	Landrace	China	Hebei	Huailai	NSp	April 20-September 20	40.24	115.3	530
Daqingrangheidou	G. max	Landrace	China	Shandong	Licheng	HSu	June 10-September 30	36.41	117.04	39
Daqingren	G. max	Landrace	China	Fujian	Jinjiang	SSp	February 20-June 20	24.49	118.34	40
Datonghuerhao	G. max	Landrace	China	Hunan	Datong Lake	SSu	May 20-October 20	29.11	112.38	NA
Datoumaodou-2	G. max	Landrace	China	Guizhou	Pingba	SSp	April 1-September 10	26.25	106.16	NA
Datunxiaoheidou1	G. max	Landrace	China	Hebei	Xincheng	NSp	April 20-September 20	39.19	115.52	30
Datunxiaoheidou2	G. max	Landrace	China	Hebei	Xincheng	NSp	April 20-September 20	39.19	115.52	30
Dawandali	G. max	Landrace	China	Jilin	Hailong	NESp	May1 to September 30	42.32	125.38	NA
Dawudahuangdou	G. max	Landrace	China	Hubei	Dawu	SSu	May 20-October 20	31.34	114.04	74
Dawudou1	G. max	Landrace	China	Guangxi	Hepu	SSu	May 20-August 31	21.4	109.12	10
Dawudou2	G. max	Landrace	China	Hebei	Dingxian	HSu	June 10-September 30	38.31	115	NA
Dawuqingpihuangdou	G. max	Landrace	China	Hubei	Dawu	SSu	May 20-October 20	31.34	114.04	74
Daxingheidou	G. max	Landrace	China	Beijing	Daxing	NSp	April 20-September 20	39.44	116.2	40
Daxingqingdou	G. max	Landrace	China	Beijing	Daxing	NSp	April 20-September 20	39.44	116.2	40
Dayangbaidou	G. max	Landrace	China	Shanxi	Yushe	NSp	April 20-September 20	37.04	112.59	1041
Dazongdou	G. max	Landrace	China	Yunnan	Zhenxiong	SSu	May 1-September 10	27.27	104.52	1692
Dengfengchangyangheidou	G. max	Landrace	China	Henan	Dengfeng	HSu	June 10-September 30	34.27	113.02	370
Dengfengtianedan	G. max	Landrace	China	Henan	Dengfeng	HSu	June 10-September 30	34.27	113.02	370
Dengyaodou	G. max	Landrace	China	Henan	Dengfeng	HSu	June 10-September 30	34.27	113.02	370
Diliuhuangdou-2	G. max	Landrace	China	Hebei	Gaocheng	HSu	June 10-September 30	38.02	114.5	53
Dinganxiaoheidou	G. max	Landrace	China	Hainan	Anding	SSu	May 20-August 31	19.42	110.2	23
Donganzipidou	G. max	Landrace	China	Hunan	Dongan	SSp	March 20-July 20	26.24	111.17	142
Dongdadou	G. max	Landrace	China	Yunnan	Longling	SSu	May 1-September 10	24.36	98.41	1539
Dongfangheidou	G. max	Landrace	China	Hebei	Yangyuan	NSp	April 20-September 20	40.07	114.1	926
Dongfengheduludou	G. max	Landrace	China	Jilin	Dongfeng	NESp	May1 to September 30	42.4	125.31	342
Dongfengjinyuan	G. max	Landrace	China	Jilin	Dongfeng	NESp	May1 to September 30	42.4	125.31	342
Dongguantuhuangdou	G. max	Landrace	China	Guangdong	Dongwan	SSp	March 20-July 20	23.09	113.43	6
Donghaibaihuacaojia	G. max	Landrace	China	Jiangsu	Donghai	HSp	April 20-September 20	34.31	118.45	33
Donghaihuangchengsilicao	G. max	Landrace	China	Jiangsu	Donghai	HSu	June 10-September 30	34.31	118.45	33
Donghairuantiaozhi	G. max	Landrace	China	Jiangsu	Donghai	HSu	June 10-September 30	34.31	118.45	33
Donghaitaolinsilicao	G. max	Landrace	China	Jiangsu	Donghai	HSu	June 10-September 30	34.31	118.45	33
Dongliaodalihuang	G. max	Landrace	China	Jilin	Dongliao	NESp	May1 to September 30	42.55	124.59	265
Dongliaokeshaung	G. max	Landrace	China	Jilin	Dongliao	NESp	May1 to September 30	42.55	124.59	265
Dongshanbaimadou	G. max	Landrace	China	Fujian	Dongshan	SSp	February 20-June 20	23.4	117.25	13
Dongtaizhongqiujiao	G. max	Landrace	China	Jiangsu	Dongtai	HSu	June 10-September 30	32.51	120.19	4
Dongwudadou	G. max	Landrace	China	Zhejiang	Jinyun	SAu	July 20-November 20	28.39	120.04	151
Douqing	G. max	Landrace	China	Zhejiang	Zhejiang	SSu	May 20-October 20	30.11	120.08	9
Douyadou	G. max	Landrace	China	Guizhou	Liuzhi	SSp	April 1-September 10	25.59	105.07	1340
Duchangwudou	G. max	Landrace	China	Jiangxi	Duchang	SSp	April 1-July 31	29.06	116.11	30
Dujiaqianhuangdou	G. max	Landrace	China	Ningxia	Lingwu	NSp	April 20-September 20	38	106.13	1116
Duludou1	G. max	Landrace	China	Jilin	Tonghua	NESp	May1 to September 30	41.44	125.52	376
Duludou2	G. max	Landrace	China	Liaoning	Faku	NESp	May1 to September 30	42.3	123.24	98
Duludoub	G. max	Landrace	China	Heilongjiang	Wuchang	NESp	May1 to September 30	44.55	127.09	195
Dulumei	G. max	Landrace	China	Jilin	Ji'an	NESp	May1 to September 30	41.06	126.09	171
Duwodou	G. max	Landrace	China	Hubei	Hubei	SSu	May 20-October 20	30.41	114.23	30
Enpingqingdou	G. max	Landrace	China	Guangdong	Enping	SSp	March 20-July 20	22.12	112.19	24
Erbozao	G. max	Landrace	China	Hubei	Yien	SSu	May 20-October 20	29.59	109.23	534
Erdayang	G. max	Landrace	China	Heilongjiang	Xunke	NESp	May1 to September 30	49.35	128.28	111
Erfanzaohuangdou	G. max	Landrace	China	Shaanxi	Ningqiang	HSu	June 10-September 30	32.5	106.15	800
Erfazao	G. max	Landrace	China	Zhejiang	Huzhou	SSu	May 20-October 20	30.52	120.06	2
Erheidou1	G. max	Landrace	China	Liaoning	Bairin Right Banner	NESp	May1 to September 30	43.32	118.38	NA
Erheidou2	G. max	Landrace	China	Shanxi	Huguan	NSp	April 20-September 20	36.05	113.15	NA
Erhuangdou	G. max	Landrace	China	Liaoning	Zhuanghe	NESp	May1 to September 30	39.42	122.58	7
Erhuangpi1	G. max	Landrace	China	Shanxi	Yanggao	NSp	April 20-September 20	40.22	113.46	1040
Erhuazao	G. max	Landrace	China	Hubei	Yichang	SSu	May 20-October 20	30.46	111.2	75
Erjizao	G. max	Landrace	China	Zhejiang	Huzhou	SSu	May 20-October 20	30.52	120.06	2
Erjizaodou-2	G. max	Landrace	China	Guizhou	Zhijin	SSp	April 1-September 10	26.41	105.46	1330
Erliheidou	G. max	Landrace	China	Shandong	Huimin	HSu	June 10-September 30	37.23	118.01	11
Ermianzihuangdou	G. max	Landrace	China	Shandong	Yucheng	HSu	June 10-September 30	36.56	116.38	20
Eryezihuangdou	G. max	Landrace	China	Guizhou	Anshun	SSp	April 1-September 10	26.14	105.55	1395
Erzaodou	G. max	Landrace	China	Guangxi	Longsheng	SSu	May 10-October 20	25.47	110	238
Fangchengcaohuangdou	G. max	Landrace	China	Henan	Fangcheng	HSu	June 10-September 30	33.16	113	158
Fangshanheidou-1hao	G. max	Landrace	China	Beijing	Fangshan	NSp	April 20-September 20	39.42	116	54
Fengchengzaowudou	G. max	Landrace	China	Jiangxi	Fengcheng	SSp	March 20-July 20	28.12	115.47	27
Fengdihuang	G. max	Landrace	China	Jilin	Jilin	NESp	May1 to September 30	43.57	126.28	218
Fengpiqing	G. max	Landrace	China	Anhui	Feidong	SSu	May 20-October 20	31.56	117.28	20
Fengshanbayuedou	G. max	Landrace	China	Guangxi	Fengshan	SSu	May 10-October 20	24.31	107.03	477
Fengshouhuangdou	G. max	Landrace	China	Shandong	Shandong	HSu	June 10-September 30	36.41	116.57	38
Fengshunxiaoheidou	G. max	Landrace	China	Guangdong	Fengshun	SSu	May 10-October 20	23.45	116.1	15
Fengxiandabaipi	G. max	Landrace	China	Jiangsu	Fengxian	HSu	June 10-September 30	34.41	116.34	40
Fengxianniupihuang	G. max	Landrace	China	Jiangsu	Fengxian	HSu	June 10-September 30	34.41	116.34	40
Fengxianshuidanhuang	G. max	Landrace	China	Shanghai	Fengxian	SSu	May 20-October 20	30.55	121.27	5
Fengxianxiaohuangdou	G. max	Landrace	China	Shanghai	Fengxian	SSu	May 20-October 20	30.55	121.27	5
Fengxianyuejiaohuang	G. max	Landrace	China	Jiangsu	Fengxian	HSu	June 10-September 30	34.41	116.34	40
Fenqing2hao	G. max	Landrace	China	Shanxi	Linxian	NSp	April 20-September 20	37.58	111	950
Fenqingpi	G. max	Landrace	China	Hubei	Hubei	SSu	May 20-October 20	30.41	114.23	30
Funanchadou	G. max	Landrace	China	Anhui	Funan	HSu	June 10-September 30	32.38	115.35	NA
Fushendou	G. max	Landrace	China	Zhejiang	Sanmen	SSu	May 20-October 20	34.48	111.12	500
Fushunwuzaodou-1	G. max	Landrace	China	Sichuan	Fushun	SSp	April 1-July 31	29.11	104.59	275
Fuyuduludou	G. max	Landrace	China	Jilin	Fuyu	NESp	May1 to September 30	45.1	124.49	139
Fuzuodahongdou	G. max	Landrace	China	Hebei	Cangzhou	NSp	April 20-September 20	38.2	116.5	13
Ganguhuang-2	G. max	Landrace	China	Sichuan	Mingshan	SSu	May 1-September 10	30.06	103.07	630
Ganluanzi	G. max	Landrace	China	Hebei	Dongguang	HSu	June 10-September 30	37.53	116.32	13
Ganyuchundou	G. max	Landrace	China	Jiangsu	Ganyu	HSp	April 20-September 20	34.5	119.07	5
Ganyuluoyeqingyi	G. max	Landrace	China	Jiangsu	Ganyu	HSu	June 10-September 30	34.5	119.07	5
Ganyuxiaoqingdou	G. max	Landrace	China	Jiangsu	Ganyu	HSu	June 10-September 30	34.5	119.07	5
Gaoanbayuehuang	G. max	Landrace	China	Jiangxi	Gaoan	SAu	July 20-November 20	28.25	115.23	31
Gaoganhei	G. max	Landrace	China	Anhui	Shexian	SSp	April 1-July 31	29.52	118.26	125
Gaojiaohuangdou	G. max	Landrace	China	Guizhou	Xingren	SSp	April 1-September 10	25.26	105.11	1351
Gaojiayingheidou]	G. max	Landrace	China	Hebei	Chongli	NSp	April 20-September 20	40.57	115.17	1249
Gaoqiaohedou2	G. max	Landrace	China	Hunan	Xinshao	SSp	March 20-July 20	27.19	111.28	211
Gaoshandou1	G. max	Landrace	China	Sichuan	Yuexi	SSu	May 1-September 10	28.41	102.3	1659
Gaoshandou2	G. max	Landrace	China	Anhui	Ningguo	SSu	May 20-October 20	30.37	118.59	60
Gaoshanheihuangdou	G. max	Landrace	China	Hubei	Yidu	SSu	May 20-October 20	30.24	111.27	60
Gaoshanniumaohuang	G. max	Landrace	China	Hubei	Yien	SSu	May 20-October 20	29.59	109.23	534
Gejutiao	G. max	Landrace	China	Shanxi	Wuxiang	NSp	April 20-September 20	36.5	112.51	942
Gong474	G. max	Landrace	China	Heilongjiang	Harbin	NESp	May1 to September 30	45.43	126.33	125
Gong474hao	G. max	Landrace	China	Jilin	Jilin	NESp	May1 to September 30	43.57	126.28	218
Gong476	G. max	Landrace	China	Heilongjiang	Harbin	NESp	May1 to September 30	45.43	126.33	125
Gong476hao	G. max	Landrace	China	Jilin	Jilin	NESp	May1 to September 30	43.57	126.28	218
Gonganchahuangdou	G. max	Landrace	China	Hubei	Gongan	SSu	May 20-October 20	30.04	112.09	38
Gonganxinlindadou	G. max	Landrace	China	Hubei	Gongan	SSu	May 20-October 20	30.04	112.09	38
Gongchengqingpidou	G. max	Landrace	China	Guangxi	Gongcheng	SAu	July 20-November 20	24.5	110.49	139
Gonghehoudingkui	G. max	Landrace	China	Heilongjiang	Harbin	NESp	May1 to September 30	45.43	126.33	125
Gongxianheidou	G. max	Landrace	China	Henan	Gongxian	HSu	June 10-September 30	34.45	112.59	135
Gongxianhonggundou	G. max	Landrace	China	Henan	Gongxian	HSu	June 10-September 30	34.45	112.59	135
Goujiaohuangdou	G. max	Landrace	China	Guangxi	Tianlin	SSu	May 10-October 20	24.17	106.14	280
Guandongdou	G. max	Landrace	China	Shandong	Rushan	HSu	June 10-September 30	36.55	121.3	12
Guanghuang	G. max	Landrace	China	Anhui	Guangde	SSu	May 20-October 20	30.54	119.25	52
Guangjiawudajinyuan	G. max	Landrace	China	Hebei	Yongqing	NSp	April 20-September 20	39.19	116.3	12
Guangshantianedan1	G. max	Landrace	China	Henan	Guangshan	HSu	June 10-September 30	32.01	114.54	49
Guangshantianedan2	G. max	Landrace	China	Henan	Guangshan	HSu	June 10-September 30	32.01	114.54	49
Guangyunhongmaoyoujia	G. max	Landrace	China	Jiangsu	Guanyun	HSp	April 20-September 20	34.23	119.15	4
Guanqingdou-1	G. max	Landrace	China	Jiangsu	Qidong	SSu	May 20-October 20	31.48	121.39	2
Guanyunchundou3hao	G. max	Landrace	China	Jiangsu	Guanyun	HSu	June 10-September 30	34.23	119.15	4
Guanyunfengqingdouyi	G. max	Landrace	China	Jiangsu	Guanyun	HSu	June 10-September 30	34.23	119.15	4
Guanyunhongmaochun	G. max	Landrace	China	Jiangsu	Guanyun	HSp	April 20-September 20	34.23	119.15	4
Guanyunhongmaoyoubing	G. max	Landrace	China	Jiangsu	Guanyun	HSp	April 20-September 20	34.23	119.15	4
Guchenghuangsedou	G. max	Landrace	China	Hubei	Gucheng	SSu	May 20-October 20	32.16	111.4	87
Gudou	G. max	Landrace	China	Liaoning	Xinjin	NESp	May1 to September 30	39.24	121.57	36
Guhuangdou-4	G. max	Landrace	China	Fujian	Gutian	SSu	May 10-October 20	26.35	118.45	361
Guichiniumaohuang	G. max	Landrace	China	Anhui	Guichi	SSp	April 1-July 31	30.39	117.29	20
Guilianbaidou	G. max	Landrace	China	Shanxi	Fushan	NSp	April 20-September 20	35.58	111.5	825
Guluohedou	G. max	Landrace	China	Hunan	Miluo	SSu	May 1-September 10	28.48	113.04	NA
Guluoqingdou2	G. max	Landrace	China	Hunan	Miluo	SSu	May 1-September 10	28.48	113.04	NA
Gunaodou	G. max	Landrace	China	Jiangxi	Wuyuan	SSu	May 20-October 20	29.16	117.52	90
Gunlongzhu	G. max	Landrace	China	Shandong	Wenshang	HSu	June 10-September 30	35.43	116.28	43
Gunshanzhu	G. max	Landrace	China	Guizhou	Qianxi	SSp	April 1-September 10	25.05	104.54	1240
Gutiandou	G. max	Landrace	China	Fujian	Gutian	SSp	March 20-July 20	26.35	118.45	361
Ha1hao	G. max	Landrace	China	Jilin	Jilin	NESp	May1 to September 30	43.57	126.28	218
Ha3hao	G. max	Landrace	China	Heilongjiang	Harbin	NESp	May1 to September 30	45.45	126.46	125
Haianciyudou1	G. max	Landrace	China	Jiangsu	Haian	SSu	May 20-October 20	32.32	120.27	4
Haichengheidou	G. max	Landrace	China	Liaoning	Haicheng	NESp	May1 to September 30	40.53	122.43	25
Haichengmoshidou	G. max	Landrace	China	Liaoning	Haicheng	NESp	May1 to September 30	40.53	122.43	25
Hailunduludou	G. max	Landrace	China	Heilongjiang	Hailun	NESp	May1 to September 30	47.26	126.58	239
Haimenbaimaojia	G. max	Landrace	China	Jiangsu	Haimen	SSu	May 20-October 20	31.5	121.09	4
Haimenjiejiesi	G. max	Landrace	China	Jiangsu	Haimen	SSu	May 20-October 20	31.5	121.09	4
Haimenshalvdoujia	G. max	Landrace	China	Jiangsu	Haimen	SSu	May 20-October 20	31.5	121.09	4
Haininghuangdou	G. max	Landrace	China	Zhejiang	Haining	SAu	July 20-November 20	30.32	120.41	3
Hanchuangfenquinghuangdou	G. max	Landrace	China	Hubei	Hanchuan	SSu	May 20-October 20	30.4	113.49	NA
Hanchuanhouermao	G. max	Landrace	China	Hubei	Hanchuan	SSu	May 20-October 20	30.4	113.49	NA
Hanchuanwulubai	G. max	Landrace	China	Hubei	Hanchuan	SSu	May 20-October 20	30.4	113.49	NA
Hanqingdou	G. max	Landrace	China	Shaanxi	Lantian	HSu	June 10-September 30	34.32	109.05	500
Hanyuanabalixiaoheidou	G. max	Landrace	China	Sichuan	Hanyuan	SSu	May 1-September 10	29.21	102.41	784
Hanyuanhonghauchidouzi	G. max	Landrace	China	Sichuan	Hanyuan	SSu	May 1-September 10	29.21	102.41	784
Hanyuanqianjinqingpidou	G. max	Landrace	China	Sichuan	Hanyuan	SSu	May 1-September 10	29.21	102.41	784
haoxianqianjindou	G. max	Landrace	China	Anhui	Boxian	HSu	June 10-September 30	33.52	115.53	43
Haubaidou	G. max	Landrace	China	Fujian	Nan'an	SSp	February 20-June 20	24.58	118.22	26
Hebei45	G. max	Landrace	China	Hebei	Hebei	HSu	June 10-September 30	38.04	114.26	82
Hedadou1	G. max	Landrace	China	Heilongjiang	Xunke	NESp	May1 to September 30	49.35	128.28	111
Hedadou2	G. max	Landrace	China	Shanxi	Jixian	NSp	April 20-September 20	36.06	110.41	820
Hedadou3	G. max	Landrace	China	Gansu	Jishi	NSp	April 20-September 20	35.34	107.41	2325
Hedou	G. max	Landrace	China	Sichuan	Ganluo	SSu	May 1-September 10	28.57	102.46	1062
Hehonghuangdou	G. max	Landrace	China	Gansu	Chengxian	HSu	June 10-September 30	33.45	105.43	957
Heibaidou	G. max	Landrace	China	Shanxi	Jiexiu	NSp	April 20-September 20	37.02	111.55	756
Heibazha	G. max	Landrace	China	Gansu	Heshui	NSp	April 20-September 20	35.49	108.01	1297
Heidadou1	G. max	Landrace	China	Hubei	Wufeng	SSu	May 20-October 20	30.09	110.41	600
Heidadou2	G. max	Landrace	China	Guizhou	Changshun	SSp	April 1-September 10	26.02	106.27	1140
Heidadou3	G. max	Landrace	China	Gansu	Dongxiang	NSp	April 20-September 20	28.16	116.31	45
Heidadou4	G. max	Landrace	China	Jilin	Antu	NESp	May1 to September 30	43.07	128.55	360
Heidadou5	G. max	Landrace	China	Zhejiang	Quxian	SSu	May 10-October 20	28.57	118.51	67
Heidadou6	G. max	Landrace	China	Shaanxi	Weinan	HSu	June 10-September 30	34.3	109.3	362
Heidou3	G. max	Landrace	China	Hubei	Yuanan	SSu	May 20-October 20	31.04	111.4	120
Heidou4	G. max	Landrace	China	Sichuan	Yanan	SSu	May 1-September 10	29.59	102.59	587
Heidou5	G. max	Landrace	China	Yunnan	Yongshan	SSu	May 1-September 10	28.14	103.38	810
Heidou6	G. max	Landrace	China	Jiangxi	Longnan	SSp	March 20-July 20	24.55	114.49	206
Heidou7	G. max	Landrace	China	Jilin	Jilin	NESp	May1 to September 30	43.57	126.28	218
Heidou8	G. max	Landrace	China	Jilin	Jingyu	NESp	May1 to September 30	42.21	126.49	549
Heidou9	G. max	Landrace	China	Jilin	Tonghua	NESp	May1 to September 30	41.44	125.52	376
Heidou11	G. max	Landrace	China			Hsu	June 10-September 30	39.26	116.18	NA
Heidou12	G. max	Landrace	China			Hsu	June 10-September 30	34.36	108.47	NA
Heidou13	G. max	Landrace	China	Hebei	Gu'an	HSu	June 10-September 30	39.26	116.18	23
Heidou14	G. max	Landrace	China	Hebei	Gaocheng	HSu	June 10-September 30	38.02	114.5	53
Heidou15	G. max	Landrace	China	Hebei	Gaocheng	HSu	June 10-September 30	38.02	114.5	53
Heidou16	G. max	Landrace	China	Hebei	Gaocheng	HSu	June 10-September 30	38.02	114.5	53
Heidou17	G. max	Landrace	China	Hebei	Gaocheng	HSu	June 10-September 30	38.02	114.5	53
Heidou18	G. max	Landrace	China	Hebei	Gaocheng	HSu	June 10-September 30	38.02	114.5	53
Heidou19	G. max	Landrace	China	Shanxi	Lingqiu	NSp	April 20-September 20	39.31	113.25	938
Heidou20	G. max	Landrace	China	Shanxi	Fanshi	NSp	April 20-September 20	39.11	113.17	932
Heidou21	G. max	Landrace	China	Shanxi	Wuzhai	NSp	April 20-September 20	38.54	111.5	1431
Heidou22	G. max	Landrace	China	Shanxi	Jingle	NSp	April 20-September 20	38.21	111.56	NA
Heidou23	G. max	Landrace	China	Shanxi	Wuxiang	NSp	April 20-September 20	36.5	112.51	942
Heidou24	G. max	Landrace	China	Shandong	Weifang	HSu	June 10-September 30	36.43	119.06	29
Heidou25	G. max	Landrace	China	Inner Mongolia	Xinghe	NSp	April 20-September 20	40.52	113.52	NA
Heidou26	G. max	Landrace	China	Zhejiang	Jiande	SSu	May 20-October 20	29.28	119.16	46
Heidou27	G. max	Landrace	China	Hebei	Raoyang	HSu	June 10-September 30	38.14	115.44	19
Heidou29	G. max	Landrace	China	Shandong	Huimin	HSu	June 10-September 30	37.23	118.01	11
Heidou31	G. max	Landrace	China	Shaanxi	Shangxian	HSu	June 10-September 30	33.55	109.57	705
Heidou32	G. max	Landrace	China	Inner Mongolia	Helingeer	NSp	April 20-September 20	40.25	111.48	NA
Heidou33	G. max	Landrace	China	Hebei	Suning	HSu	June 10-September 30	38.26	115.5	15
Heidou34	G. max	Landrace	China	Hebei	Wuyi	HSu	June 10-September 30	37.47	115.54	23
Heidou35	G. max	Landrace	China	Hebei	Raoyang	HSu	June 10-September 30	38.14	115.44	19
Heidou36	G. max	Landrace	China	Hebei	Lixian	HSu	June 10-September 30	38.29	115.34	17
Heidou37	G. max	Landrace	China	Shanxi	Zuoyun	NSp	April 20-September 20	40.05	112.45	1324
Heidou38	G. max	Landrace	China	Shanxi	Taiyuan	NSp	April 20-September 20	37.47	112.33	1000
Heidou39	G. max	Landrace	China	Shanxi	Loufan	NSp	April 20-September 20	38.04	111.46	1100
Heidou40	G. max	Landrace	China	Shanxi	Jiaocheng	NSp	April 20-September 20	37.33	112.11	765
Heidou41	G. max	Landrace	China	Shanxi	Shilou	NSp	April 20-September 20	36.59	110.5	970
Heidou42	G. max	Landrace	China	Shanxi	Jixian	NSp	April 20-September 20	36.06	110.41	820
Heidou43	G. max	Landrace	China	Shanxi	Xiaxian	NSp	April 20-September 20	35.08	111.13	404
Heidou44	G. max	Landrace	China	Shanxi	Xiaxian	NSp	April 20-September 20	35.08	111.13	404
Heidou45	G. max	Landrace	China	Shanxi	Pinglu	NSp	April 20-September 20	34.52	111.13	392
Heidou46	G. max	Landrace	China	Shanxi	Pinglu	NSp	April 20-September 20	34.52	111.13	392
Heidou47	G. max	Landrace	China	Shandong	Huimin	HSu	June 10-September 30	37.23	118.01	11
Heidou48	G. max	Landrace	China	Shaanxi	Fugu	NSp	April 20-September 20	39.02	111.05	825
Heidou49	G. max	Landrace	China	Shaanxi	Zizhou	NSp	April 20-September 20	37.08	109.4	1065
Heidou50	G. max	Landrace	China	Shaanxi	Fuping	HSu	June 10-September 30	34.45	109.1	450
Heidou51	G. max	Landrace	China	Gansu	Huachi	NSp	April 20-September 20	36.28	107.59	1247
Heidou52	G. max	Landrace	China	Gansu	Heshui	NSp	April 20-September 20	35.49	108.01	1297
Heidou53	G. max	Landrace	China	Gansu	Gangu	NSp	April 20-September 20	34.44	105.2	1230
Heidou54	G. max	Landrace	China	Heilongjiang		NESp	May1 to September 30	45.43	126.33	125
Heidou1	G. max	Landrace	China	Hubei	Xiangyang	SSu	May 20-October 20	32.09	112.45	68
Heidou-2	G. max	Landrace	China	Guizhou	Jiangkou	SSu	April 1-September 10	27.41	108.5	365
Heidou-4	G. max	Landrace	China	Guizhou	Xifeng	SSp	April 1-September 10	27.06	106.44	1036
Heidou-5	G. max	Landrace	China	Guizhou	Xifeng	SSp	April 1-September 10	27.06	106.44	1036
Heidouzai	G. max	Landrace	China	Guangdong	Luoding	SSp	March 20-July 20	22.47	111.35	50
Heidouzi1	G. max	Landrace	China	Sichuan	Rongxian	SSu	May 20-October 20	29.25	105.36	346
Heidouzi2	G. max	Landrace	China	Sichuan	Jiajiang	SSp	April 1-September 10	29.44	103.34	411
Heigundou1	G. max	Landrace	China	Shanxi	Jingle	NSp	April 20-September 20	38.21	111.56	NA
Heigundou2	G. max	Landrace	China	Shanxi	Baode	NSp	April 20-September 20	39.01	111.05	830
Heigundou3	G. max	Landrace	China	Gansu	Zhenyuan	NSp	April 20-September 20	35.41	107.11	1172
Heihaungdou1	G. max	Landrace	China	Shaanxi	Lantian	HSu	June 10-September 30	34.32	109.05	500
Heihaungdou3	G. max	Landrace	China	Gansu	Chengxian	HSu	June 10-September 30	33.45	105.43	957
Heihaungdou4	G. max	Landrace	China	Hubei	Hubei	SSu	May 20-October 20	30.41	114.23	30
Heihaungdou5	G. max	Landrace	China	Shaanxi	Langao	HSu	June 10-September 30	32.18	108.54	450
Heihaungdou6	G. max	Landrace	China	Gansu	Qingshui	NSp	April 20-September 20	39.58	111.41	NA
Heihaungdou7	G. max	Landrace	China	Gansu	Chengxian	HSu	June 10-September 30	33.45	105.43	957
Heiheidou1	G. max	Landrace	China	Shanxi	Lanxian	NSp	April 20-September 20	38.16	111.4	1174
Heiheidou2	G. max	Landrace	China	Shanxi	Lishi	NSp	April 20-September 20	37.32	111.08	930
Heiheidou3	G. max	Landrace	China	Shaanxi	Wubao	NSp	April 20-September 20	37.31	110.43	627
Heihexiaohuangdou	G. max	Landrace	China	Heilongjiang	Heihe	NESp	May1 to September 30	50.15	127.29	128
Heihuangdou1	G. max	Landrace	China	Hubei	Yichang	SSu	May 20-October 20	30.46	111.2	75
Heihuangdou3	G. max	Landrace	China	Sichuan	Jiange	SSu	May 20-October 20	32.02	105.28	550
Heihuangdou4	G. max	Landrace	China	Sichuan	Yanan	SSu	May 1-September 10	29.59	102.59	587
Heihuangdou7	G. max	Landrace	China	Yunnan	Zhenkang	SSu	May 1-September 10	24.04	98.58	920
Heijiacao	G. max	Landrace	China	Shanxi	Changzhi	NSp	April 20-September 20	36.12	113.04	254
Heijiaheidou	G. max	Landrace	China	Hebei	Chicheng	HSu	June 10-September 30	40.54	115.49	890
Heijiaocao	G. max	Landrace	China	Shanxi	Licheng	NSp	April 20-September 20	36.3	113.23	754
Heijiaohuang-2	G. max	Landrace	China	Guizhou	Qianxi	SSp	April 1-September 10	25.05	104.54	1240
Heijiazi	G. max	Landrace	China	Shandong	Huantai	HSu	June 10-September 30	36.57	118.05	17
Heijinyuan	G. max	Landrace	China	Heilongjiang	Hulan	NESp	May1 to September 30	46	126.36	164
Heikedou	G. max	Landrace	China	Guizhou	Zhenfeng	SSp	April 1-September 10	25.24	105.38	1036
Heikewudou	G. max	Landrace	China	Hainan	Chengmai	SSu	May 20-August 31	19.44	110	29
Heimodou	G. max	Landrace	China	Jilin	Zhelimumeng	NESp	May1 to September 30	43.38	122.15	NA
Heimoshidou	G. max	Landrace	China	Jilin	Jilin	NESp	May1 to September 30	43.57	126.28	218
Heinidou	G. max	Landrace	China	Hubei	Yunxian	SSu	May 20-October 20	32.51	110.49	200
Heipicaidou	G. max	Landrace	China	Shanxi	Jincheng	NSp	April 20-September 20	35.31	112.5	710
Heipidadou1	G. max	Landrace	China	Fujian	Taining	SSu	May 10-October 20	26.54	117.1	280
Heipidadou2	G. max	Landrace	China	Yunnan	Eryuan	SSu	May 1-September 10	26.06	99.57	2060
Heiqi1	G. max	Landrace	China	Liaoning	Panshan	NESp	May1 to September 30	41.11	122.01	NA
Heiqi2	G. max	Landrace	China	Liaoning	Tai'an	NESp	May1 to September 30	41.23	122.23	7
Heiqi3	G. max	Landrace	China	Jilin	Jilin	NESp	May1 to September 30	43.57	126.28	218
Heitiejia	G. max	Landrace	China	Liaoning	Xinmin	NESp	May1 to September 30	41.59	122.49	30
Heitiejiao	G. max	Landrace	China	Shandong	Fanxian	HSu	June 10-September 30	35.48	115.3	46
Heiyandou	G. max	Landrace	China	Shaanxi	Shangxian	HSu	June 10-September 30	33.55	109.57	705
Heiyanhuangdou	G. max	Landrace	China	Gansu	Zhenyuan	NSp	April 20-September 20	35.41	107.11	1172
Heiyaodou	G. max	Landrace	China	Sichuan	Junlian	SSu	May 1-September 10	28.1	104.3	425
Heiyinghuang	G. max	Landrace	China	Shandong	Rongcheng	HSu	June 10-September 30	37.1	122.24	15
Heizaodou	G. max	Landrace	China	Yunnan	Baoshan	SSu	May 1-September 10	25.07	99.1	1668
Heizhuanghuangdou	G. max	Landrace	China	Shaanxi	Xixiang	HSu	June 10-September 30	32.59	107.43	445
Helonglvdadou	G. max	Landrace	China	Jilin	Helong	NESp	May1 to September 30	42.33	129	445
Helongwanhuangdou	G. max	Landrace	China	Jilin	Helong	NESp	May1 to September 30	42.33	129	445
Helongyoutai	G. max	Landrace	China	Jilin	Helong	NESp	May1 to September 30	42.33	129	445
Hengfengliuyuebao	G. max	Landrace	China	Jiangxi	Hengfeng	SSp	March 20-July 20	28.25	117.36	70
Hengfengmayiwo	G. max	Landrace	China	Jiangxi	Hengfeng	SSu	May 10-October 20	28.25	117.36	70
Hengfengwudou	G. max	Landrace	China	Jiangxi	Hengfeng	SSp	March 20-July 20	28.25	117.36	70
Hengfengzhejiangdou	G. max	Landrace	China	Jiangxi	Hengfeng	SSu	May 10-October 20	28.25	117.36	70
Hengshanqiuheidou	G. max	Landrace	China	Hunan	Hengshan	SAu	July 20-November 20	27.15	112.48	51
Hengyangdahuangdou2	G. max	Landrace	China	Hunan	Xinhua	SSu	May 10-October 20	27.45	111.18	175
Hengyangnidiou	G. max	Landrace	China	Hunan	Hengyang	SAu	July 20-November 20	26.54	112.36	61
Hengyangqingpidou	G. max	Landrace	China	Hunan	Xinhua	SSu	May 10-October 20	27.45	111.18	175
Hepixiaohuangdou	G. max	Landrace	China	Gansu	Weiyuan	NSp	April 20-September 20	35.08	104.13	2120
Hesehuangdou	G. max	Landrace	China	Gansu	Gaotai	NSp	April 20-September 20	39.23	99.49	1345
Heselandou	G. max	Landrace	China	Jiangxi	Gaoan	SSu	May 10-October 20	28.25	115.23	31
Heshaocahdou	G. max	Landrace	China	Sichuan	Yanyuan	SSu	May 1-September 10	27.25	101.3	2520
Hezaodou	G. max	Landrace	China	Guizhou	Zhijin	SSp	April 1-September 10	26.41	105.46	1330
Hongchadou1	G. max	Landrace	China			Nsp	April 20-September 20	35.46	113.16	NA
Hongchadou2	G. max	Landrace	China	Shanxi	Pianguan	NSp	April 20-September 20	39.26	111.29	1020
Hongdadou	G. max	Landrace	China	Shanxi	Huoxian	NSp	April 20-September 20	36.35	111.43	570
Hongdou1	G. max	Landrace	China	Shandong	Yangxin	HSu	June 10-September 30	37.39	117.35	8
Hongdou2	G. max	Landrace	China	Hebei	Longyao	HSu	June 10-September 30	37.21	114.46	33
Honggundou	G. max	Landrace	China	Shaanxi	Lantian	HSu	June 10-September 30	34.32	109.05	500
Hongheidou2	G. max	Landrace	China	Shanxi	Yangqu	NSp	April 20-September 20	38.03	112.4	895
Honghuadou	G. max	Landrace	China	Shandong	Tai'an	HSu	June 10-September 30	36.11	117.08	142
Honghuangdou1	G. max	Landrace	China	Shaanxi	Baihe	HSu	June 10-September 30	32.49	110.07	322
Honghuangdou2	G. max	Landrace	China	Liaoning	Kazuo	NESp	May1 to September 30	41.05	119.43	NA
Honghuangdou3	G. max	Landrace	China	Liaoning	Liaoning	NESp	May1 to September 30	40.12	122.36	NA
Honghuangdou4	G. max	Landrace	China	Inner Mongolia	Chifeng	NESp	May1 to September 30	42.15	118.57	NA
Honghuangdou5	G. max	Landrace	China	Hebei	Chengde	NSp	April 20-September 20	40.33	118.28	300
Honghuangdou6	G. max	Landrace	China	Gansu	Huixian	HSu	June 10-September 30	33.46	106.05	900
Honghuliuyuebao	G. max	Landrace	China	Hubei	Honghu	SSp	April 1-July 31	29.49	113.26	26
Hongmeidou	G. max	Landrace	China	Shanxi	Fenyang	NSp	April 20-September 20	37.15	111.47	750
Hongmeidou2	G. max	Landrace	China	Shanxi	Taiyuan	NSp	April 20-September 20	37.47	112.33	1000
Hongmiandou	G. max	Landrace	China	Shandong	Rizhao	HSu	June 10-September 30	35.26	119.27	22
Hongpidadou	G. max	Landrace	China	Jiangxi	Pingxiang	SSu	May 10-October 20	27.39	113.51	93
Hongpidaou	G. max	Landrace	China	Shaanxi	Fufeng	HSu	June 10-September 30	34.21	107.54	529
Hongpihuangdou	G. max	Landrace	China	Hubei	Daye	SSp	April 1-July 31	30.05	114.57	27
Hongqingdou	G. max	Landrace	China	Shaanxi	Lantian	HSu	June 10-September 30	34.32	109.05	500
Hongxiaodou	G. max	Landrace	China	Shanxi	Yicheng	NSp	April 20-September 20	35.44	111.43	590
Hongxingdagewu	G. max	Landrace	China	Guangdong	Renhua	SSp	March 20-July 20	25.06	113.44	98
Hongyoudou	G. max	Landrace	China	Shandong	Zibo	HSu	June 10-September 30	36.5	118	91
Hongzaoshu	G. max	Landrace	China	Gansu	Chengxian	HSu	June 10-September 30	33.45	105.43	957
Hongzhudou	G. max	Landrace	China	Hunan	Hengshan	SAu	July 20-November 20	27.15	112.48	51
Houbazhang	G. max	Landrace	China	Hubei	Wufeng	SSu	May 20-October 20	30.09	110.41	600
Houermao	G. max	Landrace	China	Hubei	Hubei	SSu	May 20-October 20	30.41	114.23	30
Houweilie2	G. max	Landrace	China	Hubei	Xingshan	SSu	May 20-October 20	31.14	110.46	154
Houzimao1	G. max	Landrace	China	Hubei	Jiayu	SSu	May 20-October 20	29.59	113.55	36
Huabandou	G. max	Landrace	China	Zhejiang	Yongkang	SSu	May 10-October 20	28.54	120.01	85
Huadadou	G. max	Landrace	China	Sichuan	Fushun	SSu	May 20-October 20	29.11	104.59	275
Huadou	G. max	Landrace	China	Shaanxi	Fufeng	HSu	June 10-September 30	34.21	107.54	529
Huadouzi	G. max	Landrace	China	Shanxi	Linyi	NSp	April 20-September 20	35.09	110.43	403
Huahuangdou1	G. max	Landrace	China	Shaanxi	Ningshan	HSu	June 10-September 30	33.19	108.18	820
Huahuangdou2	G. max	Landrace	China	Gansu	Qingshui	NSp	April 20-September 20	39.58	111.41	NA
Huaidebaihuadali	G. max	Landrace	China	Jilin	Huaide	NESp	May1 to September 30	43.31	124.48	NA
Huaidemaoyandou	G. max	Landrace	China	Jilin	Huaide	NESp	May1 to September 30	43.31	124.48	NA
Huaidexiaobaime	G. max	Landrace	China	Jilin	Huaide	NESp	May1 to September 30	43.31	124.48	NA
Huaidou2	G. max	Landrace	China	Shaanxi	Linyou	NSp	April 20-September 20	34.41	107.47	1031
Huaiyangchundou	G. max	Landrace	China	Jiangsu	Huaiyang	HSp	April 20-September 20	33.43	114.51	45
Huaiyangdabiansi	G. max	Landrace	China	Jiangsu	Huaiyin	HSp	April 20-September 20	33.43	114.51	45
Huaiyinbanxiadoujia	G. max	Landrace	China	Jiangsu	Huaiyin	HSu	June 10-September 30	33.4	119.04	10
Huaiyinchunheidou	G. max	Landrace	China	Jiangsu	Huaiyin	HSp	April 20-September 20	33.4	119.04	10
Huaiyinfengqingdou	G. max	Landrace	China	Jiangsu	Huaiyin	HSp	April 20-September 20	33.4	119.04	10
Huaiyinguadoubing	G. max	Landrace	China	Jiangsu	Huaiyin	HSp	April 20-September 20	33.4	119.04	10
Huaiyinguashuyi	G. max	Landrace	China	Jiangsu	Huaiyin	HSp	April 20-September 20	33.4	119.04	10
Huaiyinlaobadoujia	G. max	Landrace	China	Jiangsu	Huaiyin	HSp	April 20-September 20	33.4	119.04	10
Huaiyinqingdadou	G. max	Landrace	China	Jiangsu	Huaiyin	HSu	June 10-September 30	33.4	119.04	10
Huaiyinqiuheidou1	G. max	Landrace	China	Jiangsu	Huaiyin	HSu	June 10-September 30	33.4	119.04	10
Huaiyinqiuheidou2	G. max	Landrace	China	Jiangsu	Huaiyin	HSu	June 10-September 30	33.4	119.04	10
Hualaoshupi	G. max	Landrace	China	Shaanxi	Shanyang	HSu	June 10-September 30	33.31	109.52	684
Hualianba	G. max	Landrace	China	Sichuan	Qianjiang	SSp	April 1-July 31	29.31	108.46	580
Hualiandou1	G. max	Landrace	China	Guizhou	Anlong	SSp	April 1-September 10	25.07	105.28	1368
Hualiandou3	G. max	Landrace	China	Sichuan	Shaojue	SSu	May 1-September 10	28.01	102.51	2070
Hualijingdou	G. max	Landrace	China	Shaanxi	Shangxian	HSu	June 10-September 30	33.55	109.57	705
Hualuodou	G. max	Landrace	China	Zhejiang	Lanxi	SAu	July 20-November 20	29.13	119.26	35
Hualvdou	G. max	Landrace	China	Henan	Huaxian	HSu	June 10-September 30	35.35	114.3	65
Hualvhuangdou	G. max	Landrace	China	Gansu	Liangdang	HSu	June 10-September 30	33.54	106.18	960
Huamaodou	G. max	Landrace	China	Fujian	Nan'an	SSp	February 20-June 20	24.58	118.22	26
huameidou2	G. max	Landrace	China	Sichuan	Qinchuan	SSu	May 20-October 20	32.35	105.14	820
Huananxiaojindou	G. max	Landrace	China	Heilongjiang	Huanan	NESp	May1 to September 30	46.15	130.34	182
Huangbaozhu2	G. max	Landrace	China	Liaoning	Changhai	NESp	May1 to September 30	39.16	122.34	2
Huangchidahuangdou	G. max	Landrace	China	Anhui	Dangtu	SSp	April 1-July 31	31.33	118.31	9
Huangchuanchasedou	G. max	Landrace	China	Henan	Huangchuan	HSu	June 10-September 30	32.09	115.02	44
Huangcunqingdou	G. max	Landrace	China	Zhejiang	Songyang	SAu	July 20-November 20	28.3	119.29	127
Huangdali	G. max	Landrace	China	Jilin	Jilin	NESp	May1 to September 30	43.57	126.28	218
Huangdou3	G. max	Landrace	China	Sichuan	Guangyuan	SSu	May 20-October 20	32.26	105.49	478
Huangdou4	G. max	Landrace	China	Sichuan	Chongqing	SSp	April 1-September 10	30.38	103.4	530
Huangdou6	G. max	Landrace	China	Yunnan	Baoshan	SSu	May 1-September 10	25.07	99.1	1668
Huangdou8	G. max	Landrace	China	Jiangxi	Suichuan	SSp	March 20-July 20	26.2	114.3	100
Huangdou11	G. max	Landrace	China	Sichuan	Yanan	SSu	May 1-September 10	29.59	102.59	587
Huangdou12	G. max	Landrace	China	Hebei	Luanping	HSu	June 10-September 30	40.55	117.19	500
Huangdou13	G. max	Landrace	China	Hebei	Langfang	HSu	June 10-September 30	39.32	116.36	15
Huangdou14	G. max	Landrace	China	Hebei	Jixian	HSu	June 10-September 30	37.34	115.35	23
Huangdou15	G. max	Landrace	China	Hebei	Jingxian	HSu	June 10-September 30	37.41	116.15	21
Huangdou16	G. max	Landrace	China	Gansu	Xihe	HSu	June 10-September 30	34	105.17	1567
Huangdou17	G. max	Landrace	China	Xinjiang	Jinghe	NSp	April 20-September 20	44.32	82.53	318
Huangdou18	G. max	Landrace	China	Shanxi	Qingxu	NSp	April 20-September 20	37.36	112.2	765
Huangdou19	G. max	Landrace	China	Jiangxi	Dexing	SSp	March 20-July 20	28.58	117.34	56
Huangdou20	G. max	Landrace	China	Gansu	Chongxin	NSp	April 20-September 20	35.17	107.01	1227
Huangdou21	G. max	Landrace	China	Zhejiang	Jiangshan	SAu	July 20-November 20	28.44	118.37	95
Huangdou23	G. max	Landrace	China	Hubei	Yichang	SSu	May 20-October 20	30.46	111.2	75
Huangdou24	G. max	Landrace	China	Zhejiang	Fenghua	SSu	May 20-October 20	29.4	121.3	12
Huangdou26	G. max	Landrace	China	Gansu	Jingtai	NSp	April 20-September 20	37.11	104.03	1630
Huangdou27	G. max	Landrace	China	Shanxi	Yanggao	NSp	April 20-September 20	40.22	113.46	1040
Huangdou28	G. max	Landrace	China	Shaanxi	Zhidan	NSp	April 20-September 20	36.52	108.46	1233
Huangdou29	G. max	Landrace	China	Shanxi	Ruicheng	NSp	April 20-September 20	34.42	110.43	500
Huangdou30	G. max	Landrace	China	Shanxi	Qinxian	NSp	April 20-September 20	36.46	112.41	962
Huangdou31	G. max	Landrace	China	Shanxi	Wuzhai	NSp	April 20-September 20	38.54	111.5	1431
Huangdou-2	G. max	Landrace	China	Guizhou	Yuping	SSu	April 1-September 10	27.14	108.53	355
Huangdou-5	G. max	Landrace	China	Fujian	Qingliu	SSu	May 10-October 20	26.12	116.51	290
Huangdou2hao	G. max	Landrace	China	Hunan	Jiangyong	SAu	July 20-November 20	25.07	111.2	231
Huangdou-4	G. max	Landrace	China	Guizhou	Sinan	SSu	April 1-September 10	27.56	108.14	416
Huangdou-6	G. max	Landrace	China	Guizhou	Yuping	SSu	April 1-September 10	27.14	108.53	355
Huangdouzi-4	G. max	Landrace	China	Guizhou	Sinan	SSu	April 1-September 10	27.56	108.14	416
Huangdouzi-5	G. max	Landrace	China	Guizhou	Yuping	SSu	April 1-September 10	27.14	108.53	355
Huanggandou	G. max	Landrace	China	Shanxi	Lingqiu	NSp	April 20-September 20	39.31	113.25	938
Huanggundou1	G. max	Landrace	China	Gansu	Qin'an	NSp	April 20-September 20	34.52	105.4	1200
Huanggundou2	G. max	Landrace	China	Shanxi	Jingle	NSp	April 20-September 20	38.21	111.56	NA
Huangheidou2	G. max	Landrace	China	Shanxi	Wuzhai	NSp	April 20-September 20	38.54	111.5	1431
Huanghuadou	G. max	Landrace	China	Shanxi	Zhongyang	NSp	April 20-September 20	37.21	111.12	1060
Huanghuazao	G. max	Landrace	China	Shaanxi	Ankang	HSu	June 10-September 30	32.43	109.02	250
Huanglidou	G. max	Landrace	China	Yunnan	Mouding	SSu	May 1-September 10	25.19	101.32	1769
Huanglvdou	G. max	Landrace	China	Gansu	Chengxian	HSu	June 10-September 30	33.45	105.43	957
Huangmailv	G. max	Landrace	China	Shanxi	Huoxian	NSp	April 20-September 20	36.35	111.43	570
Huangmaodou	G. max	Landrace	China	Hunan	Ningyuan	SAu	July 20-November 20	25.36	111.57	190
Huangmaodou-3	G. max	Landrace	China	Guizhou	Yuqing	SSp	April 1-September 10	27.14	107.53	580
Huangmiandou	G. max	Landrace	China	Shandong	Huimin	HSu	June 10-September 30	37.23	118.01	11
Huangmoshidou	G. max	Landrace	China	Jilin	Jilin	NESp	May1 to September 30	43.57	126.28	218
Huangpidadou	G. max	Landrace	China	Guizhou	Tianzhu	SSu	April 1-September 10	26.55	109.12	394
Huangpidou1	G. max	Landrace	China	Guizhou	Luodian	SSp	April 1-September 10	25.25	106.44	400
Huangpidou2	G. max	Landrace	China	Shanxi	Jindongnan	NSp	April 20-September 20	36.19	112.53	957
Huangpisanzibai	G. max	Landrace	China	Hubei	Huangpo	SSu	May 20-October 20	30.52	114.22	24
Huangpitiandou	G. max	Landrace	China	Jiangxi	Guixi	SSu	May 10-October 20	28.18	117.13	51
Huangpitiangengdou-1	G. max	Landrace	China	Fujian	Liancheng	SSu	May 10-October 20	25.41	116.45	360
Huangpitiangengdou-2	G. max	Landrace	China	Fujian	Shunchang	SSu	May 10-October 20	26.48	117.48	129
Huangpixiadadou	G. max	Landrace	China	Zhejiang	Tiantai	SSu	May 20-October 20	29.08	121.02	51
Huangpixiaohuangdou	G. max	Landrace	China	Gansu	Longxi	NSp	April 20-September 20	35	104.38	1739
Huangqi1	G. max	Landrace	China	Liaoning	Liaoning	NESp	May1 to September 30	40.12	122.36	NA
Huangshulang-1	G. max	Landrace	China	Guizhou	Majiang	SSu	April 1-September 10	26.29	107.34	930
Huangsili	G. max	Landrace	China	Shandong	Laiyang	HSu	June 10-September 30	36.54	120.41	40
Huangtianyangdou	G. max	Landrace	China	Jiangxi	Dexing	SAu	July 20-November 20	28.58	117.34	56
Huangyangyanjing	G. max	Landrace	China	Shanxi	Pinglu	NSp	April 20-September 20	39.31	112.16	1409
Huangyuandou	G. max	Landrace	China	Shanxi	Pinglu	NSp	April 20-September 20	39.31	112.16	1409
Huangzhanqi	G. max	Landrace	China	Hebei	Pingquan	NSp	April 20-September 20	41	118.42	492
Huanjiangbayuehuang	G. max	Landrace	China	Guangxi	Huanjiang	SSu	May 10-October 20	24.51	108.15	200
Huanjiangliuyuehuang1	G. max	Landrace	China	Guangxi	Huanjiang	SSu	May 10-October 20	24.51	108.15	200
Huapibawangbian	G. max	Landrace	China	Hebei	Kuancheng	NSp	April 20-September 20	40.33	118.28	300
Huarongchogyangdou	G. max	Landrace	China	Hunan	Huarong	SSu	May 1-September 10	29.1	113.15	NA
Huasedou	G. max	Landrace	China	Hubei	Chongyang	SSp	April 1-July 31	29.3	114	58
Huashengdou	G. max	Landrace	China	Zhejiang	Jinhua	SAu	July 20-November 20	29.07	119.39	45
Huazhoudahuangdou	G. max	Landrace	China	Guangdong	Huazhou	SSu	May 20-August 31	21.39	110.37	22
Hubandou	G. max	Landrace	China	Jilin	Jilin	NESp	May1 to September 30	43.57	126.28	218
Huibeijiahuangdou	G. max	Landrace	China	Shanxi	Xiyang	NSp	April 20-September 20	37.36	113.41	875
Huichabayuezha	G. max	Landrace	China	Shaanxi	Zhenan	HSu	June 10-September 30	32.26	109.09	570
Huichundou	G. max	Landrace	China	Jilin	Huichun	NESp	May1 to September 30	42.52	130.21	40
Huihuangdou-1	G. max	Landrace	China	Guizhou	Wangmo	SSp	April 1-September 10	25.1	106.05	562
Huilaoshupi	G. max	Landrace	China	Shaanxi	Danfeng	HSu	June 10-September 30	33.4	110.18	570
Huimaodou-1	G. max	Landrace	China	Guizhou	Nayong	SSp	April 1-September 10	26.47	105.22	1475
Huimaodou-4	G. max	Landrace	China	Guizhou	Xiuwen	SSp	April 1-September 10	26.51	106.36	1250
Huimaozi	G. max	Landrace	China	Sichuan	Meishan	SSp	April 1-September 10	30.03	103.5	414
Huinanqingpidou	G. max	Landrace	China	Jilin	Huinan	NESp	May1 to September 30	42.4	126.02	350
Huipizhiheidou	G. max	Landrace	China	Shanxi	Xingxian	NSp	April 20-September 20	38.28	111.07	1010
Huixianxiaozihuang	G. max	Landrace	China	Henan	Huixian	HSu	June 10-September 30	35.27	113.49	96
Huiyangxiaolihuang	G. max	Landrace	China	Guangdong	Huiyang	SSp	March 20-July 20	23.05	114.24	19
Hulin1hao	G. max	Landrace	China	Heilongjiang	Hulin	NESp	May1 to September 30	45.46	132.58	100
Humaheidou	G. max	Landrace	China	Heilongjiang	Huma	NESp	May1 to September 30	51.43	126.39	178
Huohuangdou	G. max	Landrace	China	Gansu	Lixian	NSp	April 20-September 20	34.11	105.11	1420
Huojiahongheidou	G. max	Landrace	China	Henan	Huojia	HSu	June 10-September 30	35.16	113.39	81
Hupidou1	G. max	Landrace	China	Yunnan	Fuyuan	SSu	May 1-September 10	25.41	104.16	1845
Hupidou2	G. max	Landrace	China	Yunnan	Wenshan	SSu	May 1-September 10	23.22	104.14	1250
Hupidou3	G. max	Landrace	China	Yunnan	Mengzi	SSu	May 1-September 10	23.22	103.24	1307
Hupidou4	G. max	Landrace	China	Yunnan	Lijiang	SSu	May 1-September 10	26.52	100.15	2400
Hupidou5	G. max	Landrace	China	Yunnan	Luxi	SSu	May 1-September 10	24.32	103.46	1710
Hupidou6	G. max	Landrace	China	Shaanxi	Fengxiang	HSu	June 10-September 30	34.31	107.23	NA
Huzhenheidou	G. max	Landrace	China	Zhejiang	Jinyun	SAu	July 20-November 20	28.39	120.04	151
Jiamusixiaoheidou	G. max	Landrace	China	Heilongjiang	Jiamusi	NESp	May1 to September 30	46.48	130.18	81
Jianbaihuagai	G. max	Landrace	China	Jilin	Ji'an	NESp	May1 to September 30	41.06	126.09	171
Jiancaixiangheidou	G. max	Landrace	China	Hunan	Lianyuan	SSu	May 10-October 20	27.42	111.39	160
Jianchadou	G. max	Landrace	China	Jiangxi	Ji'an	SSp	March 20-July 20	27.01	114.55	63
Jianghuang22	G. max	Landrace	China	Hubei	Hubei	SSu	May 20-October 20	30.41	114.23	30
Jianghuangdou	G. max	Landrace	China	Shaanxi	Lantian	HSu	June 10-September 30	34.32	109.05	500
Jiangjie16hao	G. max	Landrace	China	Shandong	Haiyang	HSu	June 10-September 30	36.47	121.02	30
Jianglewudou	G. max	Landrace	China	Fujian	Jiangyong	SAu	July 20-November 20	26.44	117.23	155
Jianglinghuangdaou	G. max	Landrace	China	Hubei	Jiangling	SSu	May 20-October 20	30.17	112.13	37
Jiangnanqing	G. max	Landrace	China	Shandong	Pingdu	HSu	June 10-September 30	36.45	119.55	55
Jiangpuhuangdadoujia	G. max	Landrace	China	Jiangsu	Nanjing	SSu	May 20-October 20	32.06	118.43	4
Jiangsedou1	G. max	Landrace	China	Sichuan	Fuling	SSu	May 20-October 20	29.45	107.25	175
Jiangsedou2	G. max	Landrace	China	Shaanxi	Xunyi	NSp	April 20-September 20	35.07	108.2	960
Jiangsehuangdou1	G. max	Landrace	China	Shaanxi	Shanyang	HSu	June 10-September 30	33.31	109.52	684
Jiangsehuangdou2	G. max	Landrace	China	Shanxi	Gaoping	NSp	April 20-September 20	35.47	112.55	900
Jiangshuidou	G. max	Landrace	China	Shaanxi	Lantian	HSu	June 10-September 30	34.32	109.05	500
Jiangxidou1	G. max	Landrace	China	Zhejiang	Chunan	SSu	May 20-October 20	29.37	119.02	112
Jiangxidou2	G. max	Landrace	China	Zhejiang	Jiande	SSu	May 20-October 20	29.28	119.16	46
Jiangxizao	G. max	Landrace	China	Hubei	Yien	SSu	May 20-October 20	29.59	109.23	534
Jiangyinheidou	G. max	Landrace	China	Jiangsu	Jiangyin	SSu	May 20-October 20	31.4	120.17	7
Jiangzise	G. max	Landrace	China	Hebei	Pingshan	HSu	June 10-September 30	38.19	114.12	130
Jiaohezihua1hao	G. max	Landrace	China	Jilin	Jiaohe	NESp	May1 to September 30	43.43	127.2	266
Jiaozhoudou	G. max	Landrace	China	Shandong	Jimo	HSu	June 10-September 30	36.23	120.27	26
Jieheimoshidou	G. max	Landrace	China	Heilongjiang	Jiamusi	NESp	May1 to September 30	46.48	130.18	81
Jiejiesan	G. max	Landrace	China	Shanghai	Shanghai	SSu	May 20-October 20	31.07	121.23	5
Jilinchallihua	G. max	Landrace	China	Jilin	Jilin	NESp	May1 to September 30	43.57	126.28	218
Jilindulujian	G. max	Landrace	China	Jilin	Jilin	NESp	May1 to September 30	43.57	126.28	218
Jilinhuimaoheidou	G. max	Landrace	China	Jilin	Jilin	NESp	May1 to September 30	43.57	126.28	218
Jilinjinyuan30hao	G. max	Landrace	China	Jilin	Jilin	NESp	May1 to September 30	43.57	126.28	218
Jimudoudanzhu	G. max	Landrace	China	Hubei	Mianyang	SSu	May 20-October 20	30.22	113.26	NA
Jing0481	G. max	Landrace	China	Hubei	Hubei	SSu	May 20-October 20	30.41	114.23	30
Jing527	G. max	Landrace	China	Hubei	Hubei	SSu	May 20-October 20	30.41	114.23	30
Jing748	G. max	Landrace	China	Hubei	Hubei	SSu	May 20-October 20	30.41	114.23	30
jingdou26	G. max	Landrace	China	Hubei	Yangxin	SSu	May 20-October 20	29.5	115.12	29
Jinghuang32	G. max	Landrace	China	Hubei	Hubei	SSu	May 20-October 20	30.41	114.23	30
Jinghuang35Yi	G. max	Landrace	China	Hubei	Hubei	SSu	May 20-October 20	30.41	114.23	30
Jinghuang5hao1	G. max	Landrace	China	Hubei	Hubei	SSu	May 20-October 20	30.41	114.23	30
Jinghuang5hao2	G. max	Landrace	China	Hubei	Hubei	SSu	May 20-October 20	30.41	114.23	30
Jingmenshuhouzi	G. max	Landrace	China	Hubei	Jingmen	SSu	May 20-October 20	31.03	112.12	111
Jingmenwandouzi	G. max	Landrace	China	Hubei	Jingmen	SSu	May 20-October 20	31.03	112.12	111
Jingshanbuaodou	G. max	Landrace	China	Hubei	Jingshan	SSu	May 20-October 20	31.01	113.07	67
Jingshanhuangdou	G. max	Landrace	China	Hubei	Jingshan	SSu	May 20-October 20	31.01	113.07	67
Jingsidou	G. max	Landrace	China	Shanxi	Wutai	NSp	April 20-September 20	38.43	113.15	1040
Jingxizaohuangdou	G. max	Landrace	China	Guangxi	Jingxi	SSp	March 20-July 20	23.08	106.25	740
Jingyusilihuang	G. max	Landrace	China	Jilin	Jingyu	NESp	May1 to September 30	42.21	126.49	549
Jingyutiejia	G. max	Landrace	China	Jilin	Jingyu	NESp	May1 to September 30	42.21	126.49	549
Jinjiheiyuanyanheidou	G. max	Landrace	China	Ningxia	Wuzhong	NSp	April 20-September 20	37.59	106.05	1127
Jinnanhuangdou	G. max	Landrace	China	Hunan	Chengbu	SSu	May 10-October 20	26.21	110.18	446
Jinpengdou	G. max	Landrace	China	Fujian	Zhangzhou	SSp	February 20-June 20	24.36	117.36	10
Jinshanchamoshidou	G. max	Landrace	China	Jilin	Taonan	NESp	May1 to September 30	45.24	122.3	153
Jintanqingzi	G. max	Landrace	China	Jiangsu	Jintan	SSu	May 20-October 20	31.44	119.34	8
Jintansuzhouqing	G. max	Landrace	China	Jiangsu	Jintan	SSu	May 20-October 20	31.44	119.34	8
Jintanwanhuangdou	G. max	Landrace	China	Jiangsu	Jintan	SSu	May 20-October 20	31.44	119.34	8
Jinxianliuyubao	G. max	Landrace	China	Jiangxi	Jinxian	SSp	March 20-July 20	28.22	116.16	32
Jinxiniupidou	G. max	Landrace	China	Jiangxi	Jinxi	SAu	July 20-November 20	27.55	116.46	102
Jinyuan1	G. max	Landrace	China	Liaoning	Liaoning	NESp	May1 to September 30	40.12	122.36	NA
Jinyuan2hao	G. max	Landrace	China	Heilongjiang	Harbin	NESp	May1 to September 30	45.43	126.33	125
Jinyuandou	G. max	Landrace	China	Liaoning	Shenyang	NESp	May1 to September 30	41.44	123.27	NA
Jinzhangzihuangdou	G. max	Landrace	China	Hebei	Qinlong	NSp	April 20-September 20	40.25	119.56	220
Jinzhou4-1	G. max	Landrace	China	Liaoning	Jinzhou	NESp	May1 to September 30	41.08	121.07	NA
Jishuidalichadou	G. max	Landrace	China	Jiangxi	Jishui	SAu	July 20-November 20	27.13	115.08	45
Jitaibaodigao	G. max	Landrace	China	Jilin	Jiutai	NESp	May1 to September 30	44.09	125.5	NA
Jiuyueba1	G. max	Landrace	China	Zhejiang	Lishui	SAu	July 20-November 20	28.27	119.55	60
Jiuyueba2	G. max	Landrace	China	Zhejiang	Hangzhou	SSu	May 20-October 20	30.11	120.08	9
Jiuyuebai	G. max	Landrace	China	Zhejiang	Cixi	SSu	May 20-October 20	30.16	121.13	3
Jiuyuebaimao	G. max	Landrace	China	Zhejiang	Xiangshan	SSu	May 20-October 20	29.29	121.52	5
Jiuyuebao	G. max	Landrace	China	Hubei	Tongcheng	SSu	May 20-October 20	29.15	113.49	90
Jiuyuehan	G. max	Landrace	China	Hubei	Yicheng	SSu	May 20-October 20	31.42	112.11	55
Jiuyuehan2	G. max	Landrace	China	Shaanxi	Huaxian	HSu	June 10-September 30	34.31	109.46	358
Jiuyuemang	G. max	Landrace	China	Anhui	Qianshan	SSu	May 20-October 20	30.38	116.35	30
Jiuyueqing	G. max	Landrace	China	Hubei	Enshi	SSu	May 20-October 20	30.17	109.28	420
Jiyaohuangdou	G. max	Landrace	China	Shanxi	Zhongyang	NSp	April 20-September 20	37.21	111.12	1060
Jizaohei	G. max	Landrace	China	Hebei	Zhangjiakou	NSp	April 20-September 20	40.5	114.53	770
Jizaohuang	G. max	Landrace	China	Heilongjiang	Harbin	NESp	May1 to September 30	45.45	126.46	125
Juhuang	G. max	Landrace	China	Guangdong	Chaoyang	SSp	March 20-July 20	23.16	116.35	7
Junshandaqingdou	G. max	Landrace	China	Hunan	Yueyang	SSu	May 1-September 10	28.52	113.34	70
Kaifengdaziqingdou	G. max	Landrace	China	Henan	Kaifeng	HSu	June 10-September 30	34.47	114.22	71
Kaifengheidou	G. max	Landrace	China	Henan	Kaifeng	HSu	June 10-September 30	34.47	114.22	71
Kaixianheizaodou	G. max	Landrace	China	Sichuan	Kaixian	SSp	April 1-July 31	31.11	108.25	168
Kaixianhuangdou	G. max	Landrace	China	Sichuan	Kaixian	SSp	April 1-July 31	31.11	108.25	168
Keqixiaoliheidou	G. max	Landrace	China	Inner Mongolia	Hexigten Banner	NSp	April 20-September 20	43.32	118.39	NA
Keshuang	G. max	Landrace	China	Heilongjiang	Harbin	NESp	May1 to September 30	45.43	126.33	125
Kouqiandou	G. max	Landrace	China	Heilongjiang	Harbin	NESp	May1 to September 30	45.43	126.33	125
Lachenghuangdou	G. max	Landrace	China	Guangxi	Duan	SSp	March 20-July 20	23.56	108.6	151
Laiwandou	G. max	Landrace	China	Gansu	Huachi	NSp	April 20-September 20	36.28	107.59	1247
Lanrendou-4	G. max	Landrace	China	Guangdong	Lechang	SSu	May 10-October 20	25.08	113.21	98
Lanxishandou	G. max	Landrace	China	Zhejiang	Lanxi	SAu	July 20-November 20	29.13	119.26	35
Laobaidou	G. max	Landrace	China	Shaanxi	Tongchuan	NSp	April 20-September 20	35.07	109.06	880
Laoheidou1	G. max	Landrace	China	Shaanxi	Wubao	NSp	April 20-September 20	37.31	110.43	627
Laoheidou2	G. max	Landrace	China	Shaanxi	Zizhou	NSp	April 20-September 20	37.36	110.01	895
Laohuangdou	G. max	Landrace	China	Gansu	Linxia	NSp	April 20-September 20	35.37	103.11	1882
Laohuheidou	G. max	Landrace	China	Ningxia	Pingluo	NSp	April 20-September 20	38.54	106.32	1098
Laolaibian	G. max	Landrace	China	Shaanxi	Lantian	HSu	June 10-September 30	34.32	109.05	500
Laoshupi1	G. max	Landrace	China	Shaanxi	Yijun	HSu	June 10-September 30	35.24	109.06	1386
Laoshupi2	G. max	Landrace	China	Shanxi	Lingqiu	NSp	April 20-September 20	39.31	113.25	938
Laoshupi3	G. max	Landrace	China	Shaanxi	Meixian	HSu	June 10-September 30	34.16	107.44	519
Laoshupi5	G. max	Landrace	China	Shaanxi	Shangxian	HSu	June 10-September 30	33.55	109.57	705
Laoyaling	G. max	Landrace	China	Shaanxi	Fuping	HSu	June 10-September 30	34.45	109.1	450
Laoyedou1	G. max	Landrace	China	Shaanxi	Fengxian	HSu	June 10-September 30	33.55	106.31	960
Laoyedou2	G. max	Landrace	China	Shaanxi	Fengxian	HSu	June 10-September 30	33.55	106.31	960
Laoyingbo	G. max	Landrace	China	Sichuan	Youyang	SSu	May 20-October 20	28.5	108.46	664
Laozhoubaiqidadou	G. max	Landrace	China	Heilongjiang	Zhaodong	NESp	May1 to September 30	46.04	125.58	185
Leibadou	G. max	Landrace	China	Hubei	Wuchang	SSp	April 1-July 31	30.21	114.19	41
Lengshadou	G. max	Landrace	China	Guizhou	Dafang	SSp	April 1-September 10	27.07	105.32	1700
Liangcundaheidou	G. max	Landrace	China	Hebei	Cangzhou	NSp	April 20-September 20	38.2	116.5	13
Liangshuibai	G. max	Landrace	China	Guangxi	Guixian	SSp	March 20-July 20	23.07	109.37	49
Lianmaohuiheidou	G. max	Landrace	China	Liaoning		NESp	May1 to September 30	42.17	119.53	NA
Lianshuifengqingjia	G. max	Landrace	China	Jiangsu	Lianshui	HSu	June 10-September 30	33.47	119.16	7
Lianshuiohongdadou	G. max	Landrace	China	Jiangsu	Lianshui	HSu	June 10-September 30	33.47	119.16	7
Lianshuituolaguiyi	G. max	Landrace	China	Jiangsu	Lianshui	HSu	June 10-September 30	33.47	119.16	7
Lianyuanhupidou	G. max	Landrace	China	Hunan	Lianyuan	SSp	March 20-July 20	27.42	111.39	160
Lianyuansongshudou	G. max	Landrace	China	Hunan	Lianyuan	SSp	March 20-July 20	27.42	111.39	160
Lihuadou	G. max	Landrace	China	Shandong	Dingtao	HSu	June 10-September 30	35.05	115.3	48
Lijiaodou-2	G. max	Landrace	China	Guizhou	Yuqing	SSp	April 1-September 10	27.14	107.53	580
Liliwai2	G. max	Landrace	China	Hubei	Zigui	SSu	May 20-October 20	31	110.41	151
Liliwai3	G. max	Landrace	China	Hubei	Yichang	SSu	May 20-October 20	30.46	111.2	75
Lingbaobaijingdou	G. max	Landrace	China	Henan	Lingbao	HSu	June 10-September 30	34.31	110.52	406
Lingchuanhuangdou	G. max	Landrace	China	Guangxi	Lingchuan	SSu	May 10-October 20	25.24	110.2	163
Linglingmaocaodou	G. max	Landrace	China	Hunan	Lingling	SSu	May 10-October 20	26.13	111.37	110
Lingshuidongdou	G. max	Landrace	China	Sichuan	Linshui	SSp	April 1-July 31	30.2	106.55	357
Linhexiaofenqing	G. max	Landrace	China	Jiangsu	Linhe	HSu	June 10-September 30	40.46	107.32	NA
Linxiqingzhadou	G. max	Landrace	China	Inner Mongolia	Linxi	NSp	April 20-September 20	43.36	118.02	NA
Lishuitongpidou	G. max	Landrace	China	Zhejiang	Lishui	SAu	July 20-November 20	28.27	119.55	60
Litangbayuehuang	G. max	Landrace	China	Guangxi	Binxian	SSu	May 10-October 20	23.13	108.48	120
Liuchengshiyuehuang	G. max	Landrace	China	Guangxi	Liucheng	SSu	May 10-October 20	24.39	109.14	108
Liuhehongmaoqingjia	G. max	Landrace	China	Jiangsu	Lu'an	SSp	April 1-July 31	32.21	118.5	9
Liuhexiaochahuangyi	G. max	Landrace	China	Jiangsu	Lu'an	SSu	May 20-October 20	32.21	118.5	9
Liulanzi	G. max	Landrace	China	Guizhou	Fenggang	SSu	April 1-September 10	27.58	107.34	707
Liushi	G. max	Landrace	China	Heilongjiang	Baiquan	NESp	May1 to September 30	47.36	126.06	131
Liushiribaidou	G. max	Landrace	China	Shanxi	Yicheng	NSp	April 20-September 20	35.44	111.43	590
Liushitianhuancang1	G. max	Landrace	China	Hebei	Fengning	NSp	April 20-September 20	41.13	116.38	660
Liushitianhuancang2	G. max	Landrace	China	Liaoning	Bairin Right Banner	NESp	May1 to September 30	43.32	118.38	NA
Liushitianhuanjia	G. max	Landrace	China	Heilongjiang	Hailun	NESp	May1 to September 30	47.26	126.58	239
Liutiaoqing1	G. max	Landrace	China	Liaoning	Ningcheng	NESp	May1 to September 30	41.33	119.2	NA
Liutiaoqing2	G. max	Landrace	China	Hebei	Chengde	HSu	June 10-September 30	40.33	118.28	300
Liuyinghuangdou	G. max	Landrace	China	Ningxia	Zhongwei	NSp	April 20-September 20	37.31	105.11	1227
Liuyueba-11	G. max	Landrace	China	Guizhou	Sinan	SSu	April 1-September 10	27.56	108.14	416
Liuyuebai	G. max	Landrace	China	Zhejiang	Lin'an	SSu	May 20-October 20	30.14	119.43	41
Liuyuebang-2	G. max	Landrace	China	Guizhou	Songtao	SSu	April 1-September 10	28.09	109.11	406
Liuyuebao1	G. max	Landrace	China	Guizhou	Dushan	SSu	April 1-September 10	25.5	107.33	NA
Liuyuebao-8	G. max	Landrace	China	Guizhou	Songtao	SSu	April 1-September 10	28.09	109.11	406
Liuyuebaohuangdou	G. max	Landrace	China	Hubei	Jiayu	SSp	April 1-July 31	29.59	113.55	36
Liuyuebaoxilihuangdou	G. max	Landrace	China	Hubei	Yingshan	SSu	May 20-October 20	30.44	115.4	110
Liuyuedou1	G. max	Landrace	China	Jiangxi	Shangrao	SSu	May 10-October 20	28.26	117.57	71
Liuyuedou2	G. max	Landrace	China	Zhejiang	Quxian	SSp	March 20-July 20	28.57	118.51	67
Liuyuedou-1	G. max	Landrace	China	Guizhou	Yinjiang	SSu	April 1-September 10	28	108.23	455
Liuyuedou-17	G. max	Landrace	China	Guizhou	Dejiang	SSu	April 1-September 10	28.15	108.07	540
Liuyuedou-4	G. max	Landrace	China	Guizhou	Yinjiang	SSu	April 1-September 10	28	108.23	455
Liuyuehuang1	G. max	Landrace	China	Sichuan	Cangxi	SSu	May 20-October 20	31.44	105.56	378
Liuyuehuang2	G. max	Landrace	China	Sichuan	Yuexi	SSu	May 1-September 10	28.41	102.3	1659
Liuyuehuang3	G. max	Landrace	China	Sichuan	Deyang	SSp	April 1-July 31	31.08	104.23	495
Liuyuehuang4	G. max	Landrace	China	Yunnan	Daguan	SSu	May 1-September 10	27.45	103.53	1108
Liuyuehuang5	G. max	Landrace	China	Sichuan	Zitong	SSp	April 1-July 31	31.39	105.09	475
Liuyuehuang6	G. max	Landrace	China	Yunnan	Qujing	SSu	May 1-September 10	25.29	103.48	1899
Liuyuehuang	G. max	Landrace	China	Hubei	Enshi	SSp	April 1-July 31	30.17	109.28	420
Liuyuehuang-3	G. max	Landrace	China	Guizhou	Meitan	SSu	April 1-September 10	27.46	107.29	765
Liuyuemang	G. max	Landrace	China	Guizhou	Jiangkou	SSu	April 1-September 10	27.41	108.5	365
Liuyuemang-3	G. max	Landrace	China	Guizhou	Tongren	SSu	April 1-September 10	27.43	109.11	260
Liuyuezaohuangdou	G. max	Landrace	China	Guizhou	Sandu	SSp	April 1-September 10	25.59	107.52	416
Liyangsuhuangdoujia	G. max	Landrace	China	Jiangsu	Liyang	SSu	May 20-October 20	31.26	119.29	5
Liyangxiangbianhuangdou	G. max	Landrace	China	Jiangsu	Liyang	SSu	May 20-October 20	31.26	119.29	5
Lnbaidou	G. max	Landrace	China	Shaanxi	Fufeng	HSu	June 10-September 30	34.21	107.54	529
Longchuanhuangmaodou	G. max	Landrace	China	Guangdong	Longchuan	SSp	March 20-July 20	24.06	115.15	75
Longchuanhuangniumao	G. max	Landrace	China	Guangdong	Longchuan	SSp	March 20-July 20	24.06	115.15	75
Longlinlonghuohuangdou	G. max	Landrace	China	Guangxi	Longlin	SSu	May 10-October 20	24.47	105.2	608
Longquandadou_Heqi	G. max	Landrace	China	Heilongjiang	Harbin	NESp	May1 to September 30	45.43	126.33	125
Longshanheipidou	G. max	Landrace	China	Hunan	Longshan	SSu	May 20-October 20	29.28	109.26	500
Longshanmaopinghuangdou	G. max	Landrace	China	Hunan	Longshan	SSu	May 20-October 20	29.28	109.26	500
Longyanhualuosi	G. max	Landrace	China	Fujian	Longyan	SAu	July 20-November 20	25.06	117.02	318
Longyanyigongbao	G. max	Landrace	China	Fujian	Longyan	SAu	July 20-November 20	25.06	117.02	318
Ludadou	G. max	Landrace	China	Hebei	Qinghe	HSu	June 10-September 30	37.05	115.39	30
Lufanghuangdou	G. max	Landrace	China	Ningxia	Yongning	NSp	April 20-September 20	38.16	106.15	1115
Luhuangdou	G. max	Landrace	China	Yunnan	Yongshan	SSu	May 1-September 10	28.14	103.38	810
Luodingqingdou	G. max	Landrace	China	Guangdong	Luoding	SSp	March 20-July 20	22.47	111.35	50
Luogesan	G. max	Landrace	China	Shanxi	Daixian	NSp	April 20-September 20	39.03	112.56	855
Luoninhuangjiaoheidadou	G. max	Landrace	China	Henan	Luoning	HSu	June 10-September 30	34.23	111.38	350
Luoninqingdou	G. max	Landrace	China	Henan	Luoning	HSu	June 10-September 30	34.23	111.38	350
Luoshantianedan	G. max	Landrace	China	Henan	Luoshan	HSu	June 10-September 30	32.12	114.32	53
Luoshi-1	G. max	Landrace	China	Sichuan	Leibo	SSu	May 1-September 10	28.16	103.34	1200
Luoshiguluo-1	G. max	Landrace	China	Sichuan	Shaojue	SSu	May 1-September 10	28.01	102.51	2070
Luoyehuang	G. max	Landrace	China	Shandong	Laiyang	HSu	June 10-September 30	36.54	120.41	40
Luoyupingguohuangdou	G. max	Landrace	China	Guangxi	Wuming	SSu	May 10-October 20	23.09	108.16	105
Lupidou1	G. max	Landrace	China	Shaanxi	Yangxian	HSu	June 10-September 30	33.13	107.34	472
Lupidou2	G. max	Landrace	China	Yunnan	Xiangyun	SSu	May 1-September 10	25.29	100.35	1996
Lupihuangdou	G. max	Landrace	China	Shanxi	Gujiao	NSp	April 20-September 20	37.13	112.03	1000
Lurouheipidou	G. max	Landrace	China	Anhui	Yuexi	SSu	May 20-October 20	30.51	116.21	376
Lushuibai	G. max	Landrace	China	Hubei	Macheng	SSu	May 20-October 20	31.11	115.02	29
Lushuibai2	G. max	Landrace	China	Hubei	Zhushan	SSu	May 20-October 20	32.19	109.41	307
Luweiheidou	G. max	Landrace	China	Hebei	Hejian	HSu	June 10-September 30	38.25	116.03	11
Luxiantiepidou	G. max	Landrace	China	Sichuan	Luxian	SSp	April 1-July 31	28.54	105.27	245
Luyidahuangdou	G. max	Landrace	China	Henan	Luyi	HSu	June 10-September 30	33.48	115.29	43
Luyidaqingdou	G. max	Landrace	China	Henan	Luyi	HSu	June 10-September 30	33.48	115.29	43
Luyixiaozihuang	G. max	Landrace	China	Henan	Luyi	HSu	June 10-September 30	33.48	115.29	43
Luyiyangyandou	G. max	Landrace	China	Henan	Luyi	HSu	June 10-September 30	33.48	115.29	43
Luzhuangdaheidou	G. max	Landrace	China	Anhui	Guoyang	HSu	June 10-September 30	33.3	116.12	31
Lvbayuezha	G. max	Landrace	China	Shanxi	Ruicheng	NSp	April 20-September 20	34.42	110.43	500
Lvcaodou	G. max	Landrace	China	Shandong	Mengyin	HSu	June 10-September 30	35.43	117.55	200
Lvchunbaizuidou	G. max	Landrace	China	Shanxi	Fushan	NSp	April 20-September 20	35.58	111.5	825
Lvdabaidou	G. max	Landrace	China	Shaanxi	Yulin	NSp	April 20-September 20	38.18	109.45	1080
Lvdadou1	G. max	Landrace	China	Heilongjiang	Harbin	NESp	May1 to September 30	45.43	126.33	125
Lvdadou2	G. max	Landrace	China	Shaanxi	Baishui	NSp	April 20-September 20	35.15	109.3	800
Lvdadou3	G. max	Landrace	China	Shaanxi	Fugu	NSp	April 20-September 20	39.02	111.05	825
Lvdadou4	G. max	Landrace	China	Shanxi	Linxian	NSp	April 20-September 20	37.58	111	950
Lvdou	G. max	Landrace	China	Gansu	Heshui	NSp	April 20-September 20	35.49	108.01	1297
Lvdou-1	G. max	Landrace	China	Guizhou	Dejiang	SSu	April 1-September 10	28.15	108.07	540
Lvdou-4	G. max	Landrace	China	Guizhou	Yuping	SSu	April 1-September 10	27.14	108.53	355
Lvdouzi	G. max	Landrace	China	Sichuan	Mingshan	SSu	May 1-September 10	30.06	103.07	630
Lvguangdou	G. max	Landrace	China	Shanxi	Xiangning	NSp	April 20-September 20	35.58	110.51	1300
Lvgundou1	G. max	Landrace	China	Shanxi	Baode	NSp	April 20-September 20	39.01	111.05	830
Lvgundou2	G. max	Landrace	China	Gansu	Huachi	NSp	April 20-September 20	36.28	107.59	1247
Lvheidou1	G. max	Landrace	China	Shanxi	Xingxian	NSp	April 20-September 20	38.28	111.07	1010
Lvheidou2	G. max	Landrace	China	Shaanxi	Zizhou	NSp	April 20-September 20	37.36	110.01	895
Lvhuangdou1	G. max	Landrace	China	Gansu	Chengxian	HSu	June 10-September 30	33.45	105.43	957
Lvhuangdou2	G. max	Landrace	China	Sichuan	Yanan	SSu	May 1-September 10	29.59	102.59	587
Lvhuangdou3	G. max	Landrace	China	Gansu	Chongxin	NSp	April 20-September 20	35.17	107.01	1227
Lvhuangdou4	G. max	Landrace	China	Gansu	Huixian	HSu	June 10-September 30	33.46	106.05	900
Lvhuangdou5	G. max	Landrace	China	Gansu	Chengxian	HSu	June 10-September 30	33.45	105.43	957
Lvhuangdou6	G. max	Landrace	China	Gansu	Chengxian	HSu	June 10-September 30	33.45	105.43	957
Lvhuangdou7	G. max	Landrace	China	Gansu	Zhengning	NSp	April 20-September 20	35.29	108.22	1453
Lvkedou	G. max	Landrace	China	Hubei	Macheng	SSu	May 20-October 20	31.11	115.02	29
Lvlandou-1	G. max	Landrace	China	Guizhou	Kaiyang	SSp	April 1-September 10	27.04	106.58	1235
Lvlandou-14	G. max	Landrace	China	Guizhou	Xiuwen	SSp	April 1-September 10	26.51	106.36	1250
Lvpidadou1	G. max	Landrace	China	Shaanxi	Jingbian	NSp	April 20-September 20	37.36	108.48	1340
Lvpidadou2	G. max	Landrace	China	Shaanxi	Jingbian	NSp	April 20-September 20	37.36	108.48	1340
Lvpidou	G. max	Landrace	China	Guangxi	Nandan	SSu	May 10-October 20	25	107.3	656
Lvpidou-2	G. max	Landrace	China	Sichuan	Mianyang	SSu	May 20-October 20	31.27	104.45	457
Lvpidou-1	G. max	Landrace	China	Guizhou	Huangping	SSu	April 1-September 10	26.51	107.46	835
Lvpiqing	G. max	Landrace	China	Hebei	Suning	HSu	June 10-September 30	38.26	115.5	15
Lvqingdou1	G. max	Landrace	China	Shanxi	Lishi	NSp	April 20-September 20	37.32	111.08	930
Lvqingdou2	G. max	Landrace	China	Shanxi	Zhongyang	NSp	April 20-September 20	37.21	111.12	1060
Lvqingdou3	G. max	Landrace	China	Shaanxi	Ningshan	HSu	June 10-September 30	33.19	108.18	820
Lvranghuangdou	G. max	Landrace	China	Heilongjiang	Shangzhi	NESp	May1 to September 30	45.13	127.58	200
Lvsedadou	G. max	Landrace	China	Gansu	Longxi	NSp	April 20-September 20	35	104.38	1739
Lvsedou	G. max	Landrace	China	Shanxi	Hunyuan	NSp	April 20-September 20	39.42	113.42	1090
Lvsehuangdou	G. max	Landrace	China	Guangxi	Napo	SSp	March 20-July 20	23.25	105.5	793
Lvshundou	G. max	Landrace	China	Shandong	Rongcheng	HSu	June 10-September 30	37.1	122.24	15
Lvzhadou	G. max	Landrace	China	Liaoning	Tai'an	NESp	May1 to September 30	41.23	122.23	7
Madaiheidou-3	G. max	Landrace	China	Guangdong	Lianxian	SSp	March 20-July 20	24.47	112.22	99
Madaiqingdou-2	G. max	Landrace	China	Guangdong	Lianxian	SSp	March 20-July 20	24.47	112.22	99
Maheidou	G. max	Landrace	China	Gansu	Gangu	NSp	April 20-September 20	34.44	105.2	1230
Mahuangdou1	G. max	Landrace	China	Shaanxi	Ningshan	HSu	June 10-September 30	33.19	108.18	820
Mahuangdou2	G. max	Landrace	China	Gansu	Wudu	HSu	June 10-September 30	33.24	104.55	996
Maidou	G. max	Landrace	China	Shaanxi	Binxian	NSp	April 20-September 20	35.02	108.02	NA
Maizidou	G. max	Landrace	China	Shanxi	Fushan	NSp	April 20-September 20	35.58	111.5	825
Majinaoheidou	G. max	Landrace	China	Hunan	Jishou	SSu	May 10-October 20	28.19	109.44	199
Malanzaochadou	G. max	Landrace	China	Yunnan	Shaotong	SSu	May 1-September 10	27.21	103.43	1272
Maliaodou	G. max	Landrace	China	Zhejiang	Jiangshan	SAu	July 20-November 20	28.44	118.37	95
Mancangjin1	G. max	Landrace	China	Heilongjiang	Jiamusi	NESp	May1 to September 30	45.43	126.33	125
Mancangjin2	G. max	Landrace	China	Jilin	Jilin	NESp	May1 to September 30	43.57	126.28	218
Mancangjin4	G. max	Landrace	China	Liaoning	Shenyang	NESp	May1 to September 30	41.44	123.27	NA
Mancangjin5	G. max	Landrace	China	Liaoning	Changtu	NESp	May1 to September 30	42.47	124.06	136
Mancangjin6	G. max	Landrace	China	Liaoning	Jinzhou	NESp	May1 to September 30	41.08	121.07	NA
Mancangjin7	G. max	Landrace	China	Liaoning	Liaoning	NESp	May1 to September 30	40.12	122.36	NA
Mancangjin8	G. max	Landrace	China	Liaoning	Liaoning	NESp	May1 to September 30	40.12	122.36	NA
Mancangjin9	G. max	Landrace	China	Liaoning	Jinxi	NESp	May1 to September 30	40.45	120.51	13
Mancangjin10	G. max	Landrace	China	Liaoning	Lingyuan	NESp	May1 to September 30	41.14	119.23	395
Manchanggunxiaohuangdou	G. max	Landrace	China	Hebei	Xushui	HSu	June 10-September 30	39.01	115.39	18
Mandijin	G. max	Landrace	China	Liaoning	Jinxi	NESp	May1 to September 30	40.45	120.51	13
Manzhangzixiaoliheidou	G. max	Landrace	China	Hebei	Chengde	NSp	April 20-September 20	40.33	118.28	300
Maodou1	G. max	Landrace	China	Yunnan	Jinping	SSu	May 20-August 31	22.47	103.14	1248
Maodou2	G. max	Landrace	China	Anhui	Jixi	SSu	May 20-October 20	30.05	118.35	160
Maodou3	G. max	Landrace	China	Heilongjiang	Zhaoyuan	NESp	May1 to September 30	45.31	125.04	127
Maodou4	G. max	Landrace	China	Shandong	Zhaoyuan	HSu	June 10-September 30	37.21	120.23	84
Maoerhui-10	G. max	Landrace	China	Guizhou	Pingba	SSp	April 1-September 10	26.25	106.16	NA
Maoerhui-6	G. max	Landrace	China	Guizhou	Pingba	SSp	April 1-September 10	26.25	106.16	NA
Maohuangdou	G. max	Landrace	China	Hebei	Longhua	NSp	April 20-September 20	41.18	117.43	555
Maojihui	G. max	Landrace	China	Guizhou	Zhijin	SSp	April 1-September 10	26.41	105.46	1330
Maopengqing	G. max	Landrace	China	Zhejiang	Quxian	SAu	July 20-November 20	28.57	118.51	67
Maoyan	G. max	Landrace	China	Shanxi	Pianguan	NSp	April 20-September 20	39.26	111.29	1020
Maoyandou1	G. max	Landrace	China	Jiangxi	Chongyi	SSu	May 10-October 20	25.42	114.18	230
Maoyandou2	G. max	Landrace	China	Hebei	Weichang	NSp	April 20-September 20	41.57	117.46	850
Maoyandou3	G. max	Landrace	China	Liaoning	Fuxin	NESp	May1 to September 30	42.02	121.39	NA
Maoyandou6	G. max	Landrace	China	Hebei	Weixian	HSu	June 10-September 30	39.5	114.34	910
Mashanrenfenghuangdou	G. max	Landrace	China	Guangxi	Mashan	SSu	May 10-October 20	23.43	108.1	166
Mashanzhouliubendihuang	G. max	Landrace	China	Guangxi	Mashan	SSu	May 10-October 20	23.43	108.1	166
Matunqingpidou	G. max	Landrace	China	Hebei	Tangshan	NSp	April 20-September 20	39.42	118.09	50
Mayibao2	G. max	Landrace	China	Jiangxi	Ganzhou	SSu	May 10-October 20	25.5	114.5	124
Mazhudou	G. max	Landrace	China	Hunan	Yiyang	SSu	May 10-October 20	28.35	112.2	40
Meishanlvpidou	G. max	Landrace	China	Sichuan	Meishan	SSu	May 1-September 10	30.03	103.5	414
Meng8026	G. max	Landrace	China	Anhui	Mengcheng	HSu	June 10-September 30	33.16	116.33	26
Meng81104	G. max	Landrace	China	Anhui	Mengcheng	HSu	June 10-September 30	33.16	116.33	26
Mengchengbaijianke	G. max	Landrace	China	Anhui	Mengcheng	HSu	June 10-September 30	33.16	116.33	26
Mengchenggoupidou	G. max	Landrace	China	Anhui	Mengcheng	HSu	June 10-September 30	33.16	116.33	26
Mianluhuangdou	G. max	Landrace	China	Shaanxi	Zhenan	HSu	June 10-September 30	32.26	109.09	570
Mianyangaijiaohouerbei	G. max	Landrace	China	Hubei	Mianyang	SSu	May 20-October 20	30.22	113.26	NA
Mianyangjimudun	G. max	Landrace	China	Hubei	Mianyang	SSu	May 20-October 20	30.22	113.26	NA
Mianyangsaizhongqiu	G. max	Landrace	China	Hubei	Mianyang	SSu	May 20-October 20	30.22	113.26	NA
Mianyangweiba	G. max	Landrace	China	Hubei	Gucheng	SSu	May 20-October 20	32.16	111.4	87
Mianzhuhuangdou	G. max	Landrace	China	Sichuan	Mianzhu	SSp	April 1-July 31	31.2	104.11	598
Miaoxiadadou	G. max	Landrace	China	Zhejiang	Longyou	SAu	July 20-November 20	29.02	119.14	46
Mifengqiu	G. max	Landrace	China	Anhui	Dongzhi	SSu	May 20-October 20	30.06	117.01	18
Mimidou-14	G. max	Landrace	China	Guizhou	Yanhe	SSu	April 1-September 10	28.33	108.29	320
Mimidou-6	G. max	Landrace	China	Guizhou	Yanhe	SSu	April 1-September 10	28.33	108.29	320
Mingquanniumaohuang	G. max	Landrace	China	Henan	Minquan	HSu	June 10-September 30	34.39	115.08	62
Miqiaolvdou	G. max	Landrace	China	Gansu	Ningxian	NSp	April 20-September 20	35.25	108	922
Miyunheidou	G. max	Landrace	China	Beijing	Mishan	NSp	April 20-September 20	40.22	116.5	76
Miyunlaoyelian	G. max	Landrace	China	Beijing	Mishan	NSp	April 20-September 20	40.22	116.5	76
Mohemoshidou	G. max	Landrace	China	Heilongjiang	Huma	NESp	May1 to September 30	51.43	126.39	178
Moshidadou	G. max	Landrace	China	Shandong	Changyi	HSu	June 10-September 30	36.5	119.25	9
Moshidou1	G. max	Landrace	China	Liaoning	Benxi	NESp	May1 to September 30	41.19	123.47	NA
Moshidou2	G. max	Landrace	China	Inner Mongolia	Ningcheng	NSp	April 20-September 20	41.33	119.2	NA
Moshidouzi	G. max	Landrace	China	Inner Mongolia	Chifeng	NESp	May1 to September 30	42.15	118.57	NA
Mupingpingdinghuang	G. max	Landrace	China	Shangdong	Shandong	HSu	June 10-September 30	36.41	116.57	38
Muyangchunheidoubing	G. max	Landrace	China	Jiangsu	Shuyang	HSp	April 20-September 20	34.06	118.45	8
Muyanglaobendou	G. max	Landrace	China	Jiangsu	Shuyang	HSu	June 10-September 30	34.06	118.45	8
2633	G. max	Landrace	China	Anhui	Fuyang	HSu	June 10-September 30	32.58	115.52	30
2634	G. max	Landrace	China	Anhui	Huainan	HSu	June 10-September 30	32.38	117	40
2635	G. max	Landrace	China	Anhui	Huainan	HSu	June 10-September 30	32.38	117	40
2636	G. max	Landrace	China	Anhui	Huainan	HSu	June 10-September 30	32.38	117	40
2642	G. max	Landrace	China	Anhui	Huaibei	HSu	June 10-September 30	33.59	116.49	NA
2643	G. max	Landrace	China	Anhui	Huaibei	HSu	June 10-September 30	33.59	116.49	NA
2646	G. max	Landrace	China	Anhui	Huaibei	HSu	June 10-September 30	33.59	116.49	NA
2647	G. max	Landrace	China	Anhui	Huaibei	HSu	June 10-September 30	33.59	116.49	NA
2648	G. max	Landrace	China	Anhui	Huaibei	HSu	June 10-September 30	33.59	116.49	NA
2650	G. max	Landrace	China	Anhui	Suxian	HSu	June 10-September 30	33.38	116.59	33
2626	G. max	Landrace	China	Anhui	Mengcheng	SSu	May 20-October 20	33.16	116.33	26
2627	G. max	Landrace	China	Anhui	Mengcheng	SSu	May 20-October 20	33.16	116.33	26
2629	G. max	Landrace	China	Anhui	Mengcheng	SSu	May 20-October 20	33.16	116.33	26
2631	G. max	Landrace	China	Anhui	Mengcheng	SSu	May 20-October 20	33.16	116.33	26
2625	G. max	Landrace	China	Anhui	Mengcheng	SSu	May 20-October 20	33.16	116.33	26
2651	G. max	Landrace	China	Anhui	Suxian	HSu	June 10-September 30	33.38	116.59	33
2638	G. max	Landrace	China	Anhui	Huaibei	HSu	June 10-September 30	33.59	116.49	NA
2639	G. max	Landrace	China	Anhui	Huaibei	HSu	June 10-September 30	33.59	116.49	NA
2630	G. max	Landrace	China	Anhui	Mengcheng	SSu	May 20-October 20	33.16	116.33	26
Nanchongdou	G. max	Landrace	China	Sichuan	Nanchong	SSp	April 1-July 31	30.47	106.06	275
Nanguanxiaopiqing	G. max	Landrace	China	Hebei	Qianxi	NSp	April 20-September 20	40.09	118.18	107
Nanjindapingdinghuangjia1	G. max	Landrace	China	Jiangsu	Jiangning	SSu	May 20-October 20	31.58	118.5	11
Nanjingshazhouzaohongmao	G. max	Landrace	China	Jiangsu	Nanjing	SSu	May 20-October 20	32.06	118.43	4
Nanjingtianedan	G. max	Landrace	China	Jiangsu	Nanjing	SSu	May 20-October 20	32.06	118.43	4
Nantonghuangyouguozi	G. max	Landrace	China	Jiangsu	Nantong	SSp	April 1-July 31	32.01	120.51	2
Nantongyipengshong	G. max	Landrace	China	Jiangsu	Nantong	SSu	May 20-October 20	32.01	120.51	2
Nanyangheidou	G. max	Landrace	China	Henan	Nanyang	HSu	June 10-September 30	32.59	112.32	120
Naonganjiangsedou	G. max	Landrace	China	Jilin	Nong'an	NESp	May1 to September 30	44.26	125.1	197
Natongdanhuangdoujia	G. max	Landrace	China	Jiangsu	Nantong	SSu	May 20-October 20	32.01	120.51	2
Neihuangniumaohuang	G. max	Landrace	China	Henan	Neihuang	HSu	June 10-September 30	35.56	114.55	51
Neixiangbayuezha	G. max	Landrace	China	Henan	Neixiang	HSu	June 10-September 30	33.03	111.51	170
Neixiqingdou	G. max	Landrace	China	Hunan	Longshan	SSu	May 20-October 20	29.28	109.26	500
Nibadou1	G. max	Landrace	China	Hubei	Badong	SSu	May 20-October 20	31.02	110.25	140
Nibadou2	G. max	Landrace	China	Guizhou	Dafang	SSp	April 1-September 10	27.07	105.32	1700
Nidinghuanmeidou	G. max	Landrace	China	Ningxia	Zhongning	NSp	April 20-September 20	37.29	105.4	1183
Nidou1	G. max	Landrace	China	Jiangxi	Wuyuan	SAu	July 20-November 20	29.16	117.52	90
Nidou2	G. max	Landrace	China	Jiangxi	Yongxiu	SAu	July 20-November 20	29.01	115.48	35
Nidozi	G. max	Landrace	China	Hubei	Zigui	SSu	May 20-October 20	31	110.41	151
Ninghauwudou	G. max	Landrace	China	Fujian	Ninghua	SAu	July 20-November 20	26.19	116.42	317
Ninghuahonghuaqing	G. max	Landrace	China	Fujian	Ninghua	SAu	July 20-November 20	26.19	116.42	317
Ninglingtianedan	G. max	Landrace	China	Henan	Ningling	HSu	June 10-September 30	34.26	115.19	57
Ningminghaiyuanbengdihuang	G. max	Landrace	China	Guangxi	Ningming	SSu	May 10-October 20	22.08	107.04	128
Ninlingbenqungdou	G. max	Landrace	China	Henan	Ningling	HSu	June 10-September 30	34.26	115.19	57
Ninlinghuabaoshi	G. max	Landrace	China	Henan	Ningling	HSu	June 10-September 30	34.26	115.19	57
Ninlingxiaoheidou	G. max	Landrace	China	Henan	Ningling	HSu	June 10-September 30	34.26	115.19	57
Niuchizhuang	G. max	Landrace	China	Zhejiang	Lishui	SAu	July 20-November 20	28.27	119.55	60
Niujiaoqidaheidou	G. max	Landrace	China	Shandong	Shanghe	HSu	June 10-September 30	37.1	117.09	16
Niukenzhuang	G. max	Landrace	China	Hubei	Shennongjia	SSu	May 20-October 20	31.06	110.27	920
Niumahuang3	G. max	Landrace	China	Hubei	Yuanan	SSu	May 20-October 20	31.04	111.4	120
Niumaodou-1	G. max	Landrace	China	Guizhou	Anlong	SSp	April 1-September 10	25.07	105.28	1368
Niumaohuang1	G. max	Landrace	China	Liaoning	Gaixian	NESp	May1 to September 30	40.25	122.21	10
Niumaohuang3	G. max	Landrace	China	Shaanxi	Zhenan	HSu	June 10-September 30	32.26	109.09	570
Niumaohuang4	G. max	Landrace	China	Hebei	Guangping	HSu	June 10-September 30	36.29	114.57	48
Niumaohuang5	G. max	Landrace	China	Shandong	Heze	HSu	June 10-September 30	35.12	115.24	50
Niumaohuang6	G. max	Landrace	China	Shaanxi	Xunyang	HSu	June 10-September 30	32.51	109.22	320
Niumaohuang7	G. max	Landrace	China	Hubei	Wufeng	SSu	May 20-October 20	30.09	110.41	600
Niumaoqing	G. max	Landrace	China	Liaoning	Benxi	NESp	May1 to September 30	41.19	123.47	NA
Niuniaoquan	G. max	Landrace	China	Shaanxi	Zhenan	HSu	June 10-September 30	32.26	109.09	570
Niupihuang	G. max	Landrace	China	Hebei	Zunyi	NSp	April 20-September 20	41	117.34	50
Niupihuangdou	G. max	Landrace	China	Shaanxi	Pingli	HSu	June 10-September 30	32.23	109.21	460
Niushizidou	G. max	Landrace	China	Yunnan	Jingdong	SSu	May 1-September 10	24.26	100.49	1178
Niusihuangheidou	G. max	Landrace	China	Hebei	Pingshan	HSu	June 10-September 30	38.19	114.12	130
Niuyanjingheidou2	G. max	Landrace	China	Shanxi	Shenchi	NSp	April 20-September 20	39.05	112.11	1516
Panshichaundou	G. max	Landrace	China	Jilin	Panshi	NESp	May1 to September 30	42.57	126.03	NA
Panshidou	G. max	Landrace	China	Jilin	Panshi	NESp	May1 to September 30	42.57	126.03	NA
Pawanheidou	G. max	Landrace	China	Shandong	Changyi	HSu	June 10-September 30	36.5	119.25	9
Peixiandabaijiao	G. max	Landrace	China	Jiangsu	Peixian	HSu	June 10-September 30	34.44	116.51	35
Peixiandahuangdou	G. max	Landrace	China	Jiangsu	Peixian	HSu	June 10-September 30	34.44	116.51	35
Peixiandazihuacao	G. max	Landrace	China	Jiangsu	Peixian	HSp	April 20-September 20	34.18	117.57	22
Peixianhongmaoyou1	G. max	Landrace	China	Jiangsu	Peixian	HSp	April 20-September 20	34.18	117.57	22
Peixianhongmaoyou2	G. max	Landrace	China	Jiangsu	Peixian	HSp	April 20-September 20	34.18	117.57	22
Peixiannianzhuangliuyuexian	G. max	Landrace	China	Jiangsu	Peixian	HSp	April 20-September 20	34.18	117.57	22
Peixiansilicao	G. max	Landrace	China	Jiangsu	Peixian	HSp	April 20-September 20	34.18	117.57	22
Peixianxiaoyoudou	G. max	Landrace	China	Jiangsu	Peixian	HSu	June 10-September 30	34.44	116.51	35
Peking1	G. max	Landrace	China					#VALUE!	#VALUE!	NA
Peking2	G. max	Landrace	China					#VALUE!	#VALUE!	NA
Pengshanhuangqiaozi-3	G. max	Landrace	China	Sichuan	Pengshan	SSp	April 1-September 10	30.12	103.52	429
Pengxianheipidou	G. max	Landrace	China	Sichuan	Pengxian	SSp	April 1-September 10	30.59	103.56	603
Pengxiliuyuehuang2	G. max	Landrace	China	Sichuan	Pengxi	SSp	April 1-July 31	30.46	105.42	395
Pengxixiaoliuyuehuang	G. max	Landrace	China	Sichuan	Pengxi	SSp	April 1-July 31	30.46	105.42	395
PI_437654	G. max	Landrace	China					#VALUE!	#VALUE!	NA
PI_88788	G. max	Landrace	China					#VALUE!	#VALUE!	NA
PI_378686B	G. soja	Annual wild	Japan	Kochi	Tosashimizu			32.78	132.95	NA
PI_407176	G. soja	Annual wild	South Korea	Kyonggi	Ichon			37.2	127.44	NA
PI_407222	G. soja	Annual wild	South Korea	Chungchong Puk	Umseong Gun, Munam Ri, Wonnam Myun			36.85	127.63	NA
PI_407224	G. soja	Annual wild	South Korea	Chungchong Puk	Cheongweon, Naechu Ri, Buki Myun			36.75	127.55	NA
PI_507580	G. soja	Annual wild	Japan	Saitama	Kanto and Tosan			36	139	NA
PI_507598	G. soja	Annual wild	Japan	Toyama	Oyama			36.5	137.5	NA
PI_507600	G. soja	Annual wild	Japan	Ibaraki	Shinton			36.33	140.29	NA
PI_507606	G. soja	Annual wild	Japan	Tochigi	Sano			36.32	139.58	NA
PI_507623	G. soja	Annual wild	Japan	Tokyo	Kodaira			35.73	139.48	NA
PI_507643	G. soja	Annual wild	Japan	Ehime	Hojo			33.98	132.78	NA
PI_507645	G. soja	Annual wild	Japan	Tokushima	Ishii			34.07	134.45	NA
PI_507664	G. soja	Annual wild	Japan	Kumamoto	Seiwa			32.67	130.69	NA
PI_507767	G. soja	Annual wild	Russia	Amur	Far East			64.4	144.03	NA
PI_578340B	G. soja	Annual wild	Russia	Khabarovsk	Habarovsk			48.5	135.13	NA
PI_578341	G. soja	Annual wild	Russia	Khabarovsk	Habarovsk			48.5	135.13	NA
Pingchuanhedou	G. max	Landrace	China	Sichuan	Yanyuan	SSu	May 1-September 10	27.25	101.3	2520
Pingdingduludou	G. max	Landrace	China	Jilin	Zhelimumeng	NESp	May1 to September 30	43.38	122.15	NA
Pingdinghei	G. max	Landrace	China	Shandong	Tai'an	HSu	June 10-September 30	36.11	117.08	142
Pingdinghuang1	G. max	Landrace	China	Hebei	Chengde	NSp	April 20-September 20	40.33	118.28	300
Pingdinghuang2	G. max	Landrace	China	Shandong	Fushan	HSu	June 10-September 30	37.3	121.16	7
Pingdinghuang3	G. max	Landrace	China	Shandong	Mouping	HSu	June 10-September 30	37.24	121.36	10
Pingdinghuang4	G. max	Landrace	China	Shandong	Pingyi	HSu	June 10-September 30	35.3	117.37	151
Pingdinghuang5	G. max	Landrace	China	Shandong	Tengxian	HSu	June 10-September 30	35.07	117.08	NA
Pingdinghuang6	G. max	Landrace	China	Shandong	Jiaoxian	HSu	June 10-September 30	36.16	120	NA
Pingdinghuang7	G. max	Landrace	China	Shandong	Penglai	HSu	June 10-September 30	37.49	120.45	22
Pingdinghuang8	G. max	Landrace	China	Shandong	Qixia	HSu	June 10-September 30	37.18	120.51	135
Pingdinghuang9	G. max	Landrace	China	Shandong	Yishui	HSu	June 10-September 30	35.47	118.37	139
Pingdinghuang10	G. max	Landrace	China	Shandong	Linqu	HSu	June 10-September 30	36.3	118.33	99
Pingdinghuang11	G. max	Landrace	China	Shandong	Yidu	HSu	June 10-September 30	36.42	118.28	NA
Pingdinghuang12	G. max	Landrace	China	Hebei	Hejian	HSu	June 10-September 30	38.25	116.03	11
Pingdinghuang13	G. max	Landrace	China	Shandong	Zhaoyuan	HSu	June 10-September 30	37.21	120.23	84
Pingdinghuangheidou1	G. max	Landrace	China	Hebei	Xinle	HSu	June 10-September 30	38.21	114.41	75
Pingdinghuangheidou2	G. max	Landrace	China	Hebei	Xushui	HSu	June 10-September 30	39.01	115.39	18
Pingdingshan	G. max	Landrace	China	Shanxi	Yuci	NSp	April 20-September 20	37.41	112.44	800
Pingdingxiang2	G. max	Landrace	China	Liaoning	Liaoning	NESp	May1 to September 30	40.12	122.36	NA
Pingdingxiang3	G. max	Landrace	China	Liaoning	Liaoning	NESp	May1 to September 30	40.12	122.36	NA
Pingdingxiang4	G. max	Landrace	China	Liaoning	Jinxi	NESp	May1 to September 30	40.45	120.51	13
Pingdingxiang5	G. max	Landrace	China	Liaoning	Lingyuan	NESp	May1 to September 30	41.14	119.23	395
Pingdingxiang6	G. max	Landrace	China	Liaoning	Tai'an	NESp	May1 to September 30	41.23	122.23	7
Pingdingxiaohuangdou	G. max	Landrace	China	Shanxi	Xinxian	NSp	April 20-September 20	38.25	112.42	NA
Pingnanchengguanshandou	G. max	Landrace	China	Fujian	Pingnan	SAu	July 20-November 20	26.54	118.58	825
Pixianbaijianke	G. max	Landrace	China	Jiangsu	Peixian	HSu	June 10-September 30	34.18	117.57	22
Pixianlayanghuang	G. max	Landrace	China	Jiangsu	Peixian	HSu	June 10-September 30	34.18	117.57	22
Pixianruanzhitiao	G. max	Landrace	China	Jiangsu	Peixian	HSu	June 10-September 30	34.18	117.57	22
Pixiantuziyan	G. max	Landrace	China	Jiangsu	Peixian	HSu	June 10-September 30	34.18	117.57	22
Pohuang	G. max	Landrace	China	Guangdong	Dianbai	SSp	February 20-June 20	21.3	111	5
Pudongdahuangdou	G. max	Landrace	China	Shanghai	Shanghai	SSu	May 20-October 20	31.07	121.23	5
Pujiangliuyuehuang-2	G. max	Landrace	China	Sichuan	Pujiang	SSp	April 1-September 10	30.12	103.3	512
Puyangtiejiaohuang	G. max	Landrace	China	Henan	Puyang	HSu	June 10-September 30	35.42	115.01	50
Qiananxiaohuangdou	G. max	Landrace	China	Jilin	Qian'an	NESp	May1 to September 30	45	124.01	NA
Qianjiangliuyuehuang-2	G. max	Landrace	China	Sichuan	Qianjiang	SSp	April 1-July 31	29.31	108.46	580
Qianjiazhouhuangdou	G. max	Landrace	China	Hunan	Yiyang	SSu	May 10-October 20	28.35	112.2	40
Qianjinerhao	G. max	Landrace	China	Hebei	Cangzhou	HSu	June 10-September 30	38.2	116.5	13
Qianjinqingdou	G. max	Landrace	China	Ningxia	Pingluo	NSp	April 20-September 20	38.54	106.32	1098
Qiaoshibayuehuang	G. max	Landrace	China	Hunan	Jianghua	SSu	May 10-October 20	25.11	111.34	230
Qichuandou	G. max	Landrace	China	Guizhou	Shuicheng	SSp	April 1-September 10	26.35	104.52	1830
Qidongxianhaodou2	G. max	Landrace	China	Jiangsu	Qidong	SSu	May 20-October 20	31.48	121.39	2
Qidongxiaoanhuangyi1	G. max	Landrace	China	Jiangsu	Qidong	SSu	May 20-October 20	31.48	121.39	2
Qijiangheidou	G. max	Landrace	China	Sichuan	QiJiang	SSp	April 1-July 31	29.02	106.39	220
Qinaguohemao	G. max	Landrace	China	Jilin	Qianguo	NESp	May1 to September 30	45.07	124.49	139
Qinanheidou	G. max	Landrace	China	Heilongjiang	Qing'an	NESp	May1 to September 30	46.53	127.29	198
Qinanxiaojinhuang	G. max	Landrace	China	Heilongjiang	Qing'an	NESp	May1 to September 30	46.53	127.29	198
Qing6hao	G. max	Landrace	China	Shandong	Tai'an	HSu	June 10-September 30	36.11	117.08	142
Qingdou1	G. max	Landrace	China	Shandong	Zaozhuang	HSu	June 10-September 30	34.51	117.32	17
Qingdou16	G. max	Landrace	China	Zhejiang	Taishun	SSu	May 10-October 20	27.34	119.43	492
Qingdou3	G. max	Landrace	China	Hebei	Cangxian	HSu	June 10-September 30	38.2	116.55	10
Qingdou5	G. max	Landrace	China	Zhejiang	Jiande	SSu	May 20-October 20	29.28	119.16	46
Qingdou8	G. max	Landrace	China	Hebei	Tangxian	HSu	June 10-September 30	38.45	114.59	70
Qingdou9	G. max	Landrace	China	Hebei	Lingshou	HSu	June 10-September 30	38.18	114.22	100
Qingdou10	G. max	Landrace	China	Hebei	Weichang	NSp	April 20-September 20	41.57	117.46	850
Qingdou11	G. max	Landrace	China	Hebei	Weixian	HSu	June 10-September 30	39.5	114.34	910
Qingdou12	G. max	Landrace	China	Zhejiang	Yongkang	SSu	May 10-October 20	28.54	120.01	85
Qingdou13	G. max	Landrace	China	Anhui	Suxian	HSu	June 10-September 30	33.38	116.59	33
Qingdou14	G. max	Landrace	China	Shaanxi	Luonan	HSu	June 10-September 30	34.05	110.08	934
Qingdou2	G. max	Landrace	China	Hubei	Nanzhang	SSu	May 20-October 20	31.47	111.5	108
Qingdouzi	G. max	Landrace	China	Hubei	Yuanan	SSu	May 20-October 20	31.04	111.4	120
Qingdouzi1	G. max	Landrace	China	Hubei	Changyang	SSu	May 20-October 20	30.28	111.11	83
Qingerhei	G. max	Landrace	China	Liaoning	Changtu	NESp	May1 to September 30	42.47	124.06	136
Qinggangdali	G. max	Landrace	China	Heilongjiang	Qingang	NESp	May1 to September 30	46.41	126.08	215
Qinghuadadou	G. max	Landrace	China	Yunnan	Kunming	SSu	May 1-September 10	25.01	102.45	1908
Qinghuangdou	G. max	Landrace	China	Hubei	Xingshan	SSu	May 20-October 20	31.14	110.46	154
Qinghuangzhadou-3	G. max	Landrace	China	Guizhou	Songtao	SSu	April 1-September 10	28.09	109.11	406
Qingkedou	G. max	Landrace	China	Zhejiang	Yiwu	SSu	May 20-October 20	29.18	120.04	65
Qingkeyuandou	G. max	Landrace	China	Shanxi	Daixian	NSp	April 20-September 20	39.03	112.56	855
Qingliandou	G. max	Landrace	China	Hebei	Pingquan	HSu	June 10-September 30	41	118.42	492
Qingmoshidou1	G. max	Landrace	China	Heilongjiang	Harbin	NESp	May1 to September 30	45.43	126.33	125
Qingmoshidou2	G. max	Landrace	China	Jilin	Jilin	NESp	May1 to September 30	43.57	126.28	218
Qingpi2	G. max	Landrace	China	Anhui	Wuhu	SSu	May 20-October 20	31.2	118.2	20
Qingpi3	G. max	Landrace	China	Liaoning	Fuxin	NESp	May1 to September 30	42.02	121.39	NA
Qingpi4	G. max	Landrace	China	Liaoning	Xinmin	NESp	May1 to September 30	41.59	122.49	30
Qingpi5	G. max	Landrace	China	Liaoning	Liaozhong	NESp	May1 to September 30	41.31	122.43	13
Qingpi6	G. max	Landrace	China	Jilin	Jilin	NESp	May1 to September 30	43.57	126.28	218
Qingpidadou1	G. max	Landrace	China	Guizhou	Hezhang	SSp	April 1-September 10	27.07	104.43	1510
Qingpidadou2	G. max	Landrace	China	Fujian	Taining	SSu	May 10-October 20	26.54	117.1	280
Qingpidadou3	G. max	Landrace	China	Shaanxi	Baoji	HSu	June 10-September 30	34.21	107.08	608
Qingpidou2	G. max	Landrace	China	Zhejiang	Tonglu	SAu	July 20-November 20	29.49	119.41	25
Qingpidou3	G. max	Landrace	China	Jiangxi	Jing'an	SAu	July 20-November 20	28.52	115.21	50
Qingpidou4	G. max	Landrace	China	Jiangxi	Linchuan	SAu	July 20-November 20	27.56	116.17	39
Qingpidou5	G. max	Landrace	China	Guizhou	Zhenyuan	SSu	April 1-September 10	27.03	108.25	460
Qingpidou6	G. max	Landrace	China	Guizhou	Tianzhu	SSu	April 1-September 10	26.55	109.12	394
Qingpidou7	G. max	Landrace	China	Guizhou	Zhenyuan	SSu	April 1-September 10	27.03	108.25	460
Qingpidou8	G. max	Landrace	China	Anhui	Shexian	SSu	May 20-October 20	29.52	118.26	125
Qingpidou9	G. max	Landrace	China	Jilin	Yitong	NESp	May1 to September 30	43.2	125.17	245
Qingpidou10	G. max	Landrace	China	Liaoning	Fushun	NESp	May1 to September 30	41.53	123.56	79
Qingpidou12	G. max	Landrace	China	Sichuan	Jiulong	SSu	May 20-October 20	29.32	106.32	235
Qingpidou13	G. max	Landrace	China	Anhui	Zongyang	SSu	May 20-October 20	30.42	117.13	16
Qingpidou14	G. max	Landrace	China	Zhejiang	Xianju	SSp	March 20-July 20	28.51	120.44	45
Qingpidou15	G. max	Landrace	China	Zhejiang	Anji	SSu	May 20-October 20	30.38	119.41	20
Qingpidou17	G. max	Landrace	China	Zhejiang	Suichang	SSu	May 10-October 20	28.36	119.16	199
Qingpidou16	G. max	Landrace	China	Heilongjiang	Harbin	NESp	May1 to September 30	45.43	126.33	125
Qingpihuang	G. max	Landrace	China	Liaoning		NESp	May1 to September 30	40.27	124.02	67
Qingpihuangdou	G. max	Landrace	China	Hubei	Daye	SSu	May 20-October 20	30.05	114.57	27
Qingpihuangdou2	G. max	Landrace	China	Hubei	Hubei	SSu	May 20-October 20	30.41	114.23	30
Qingpilvdou	G. max	Landrace	China	Guizhou	Yuping	SSu	April 1-September 10	27.14	108.53	355
Qingpingdou-4	G. max	Landrace	China	Guizhou	Jiangkou	SSu	April 1-September 10	27.41	108.5	365
Qingpiqingren	G. max	Landrace	China	Zhejiang	Tonglu	SSu	May 20-October 20	29.49	119.41	25
Qingpuhongdou	G. max	Landrace	China	Shanghai	Qingpu	SSu	May 20-October 20	31.09	121.07	4
Qingyuandaqingdou	G. max	Landrace	China	Guangdong	Qingyuan	SSp	March 20-July 20	23.42	113.01	14
Qingzadou	G. max	Landrace	China	Jilin	Naiman	NESp	May1 to September 30	42.51	120.4	NA
Qingzhadou1	G. max	Landrace	China	Liaoning	Wengniute Banner	NESp	May1 to September 30	42.57	119	NA
Qingzhadou2	G. max	Landrace	China	Inner Mongolia	Chifeng	NESp	May1 to September 30	42.15	118.57	NA
Qionghaiheidou	G. max	Landrace	China	Hainan	Qionghai	SSp	February 20-June 20	19.14	110.27	25
Qionglaihuangmaozi1	G. max	Landrace	China	Sichuan	Qionglai	SSu	May 1-September 10	30.25	103.29	504
Qionglaihuangmaozi2	G. max	Landrace	China	Sichuan	Qionglai	SSu	May 1-September 10	30.25	103.29	504
Qiongpidou	G. max	Landrace	China	Zhejiang	Anji	SSu	May 20-October 20	30.38	119.41	20
Qipingqingdou	G. max	Landrace	China	Hunan	Yuanling	SSu	May 10-October 20	28.27	110.23	160
Qisiwa1	G. max	Landrace	China	Shandong	Wendeng	HSu	June 10-September 30	37.11	122.02	42
Qisiwa2	G. max	Landrace	China	Shangdong	Yidu	HSu	June 10-September 30	36.42	118.28	NA
Qiudou	G. max	Landrace	China	Zhejiang	Quxian	SAu	July 20-November 20	28.57	118.51	67
Qiulibai	G. max	Landrace	China	Zhejiang	Chunan	SAu	July 20-November 20	29.37	119.02	112
Qiyueba	G. max	Landrace	China	Zhejiang	Jiashan	SSu	May 20-October 20	30.51	120.54	1
qiyuebai	G. max	Landrace	China	Zhejiang	Yuhang	SSu	May 20-October 20	30.25	120.17	7
Qiyuehuang1	G. max	Landrace	China	Sichuan	Mianyang	SSu	May 20-October 20	31.27	104.45	457
Qiyuehuang3	G. max	Landrace	China	Hubei	Badong	SSu	May 20-October 20	31.02	110.25	140
Qiyuehuang4	G. max	Landrace	China	Hubei	Enshi	SSu	May 20-October 20	30.17	109.28	420
Qiyuehuang	G. max	Landrace	China	Shaanxi	Lueyang	HSu	June 10-September 30	33.2	106.08	642
Qiyuehuang-1	G. max	Landrace	China	Guizhou	Liping	SSu	April 1-September 10	26.14	109.08	557
Qiyuehuang-2	G. max	Landrace	China	Guizhou	Dushan	SSu	April 1-September 10	25.5	107.33	NA
Qiyuemang	G. max	Landrace	China	Shandong	Jiaonan	HSu	June 10-September 30	35.53	120	5
Qiyuezao1	G. max	Landrace	China	Guizhou	Anshun	SSp	April 1-September 10	26.14	105.55	1395
Qiyuezao2	G. max	Landrace	China	Hubei	Wufeng	SSu	May 20-October 20	30.09	110.41	600
Qiyuezao3	G. max	Landrace	China	Hubei	Wufeng	SSu	May 20-October 20	30.09	110.41	600
Qiyuezaohuangdou-1	G. max	Landrace	China	Guizhou	Pingba	SSp	April 1-September 10	26.25	106.16	NA
Qiyuezha	G. max	Landrace	China	Shandong	Tai'an	HSu	June 10-September 30	36.11	117.08	142
Quanjiaoqing	G. max	Landrace	China	Anhui	Quanjiao	HSu	June 10-September 30	32.06	118.16	16
Qudongwanlvhuangdoujia	G. max	Landrace	China	Jiangsu	Rugong	SSu	May 20-October 20	32.11	121.11	4
Quxiandou-2	G. max	Landrace	China	Sichuan	Quxian	SSp	April 1-July 31	30.15	106.58	255
Raoshangunheidou	G. max	Landrace	China	Hebei	Hengshui	NSp	April 20-September 20	37.43	115.38	23
Rugaociyudouerbing	G. max	Landrace	China	Jiangsu	Rugao	SSu	May 20-October 20	32.24	120.34	6
Rugaojiajiasan	G. max	Landrace	China	Jiangsu	Rugao	SSp	April 1-July 31	32.24	120.34	6
Ruijinqingpidou	G. max	Landrace	China	Jiangxi	Ruijin	SAu	July 20-November 20	25.55	116.02	192
Ruijinxiaohuangdou	G. max	Landrace	China	Jiangxi	Ruijin	SAu	July 20-November 20	25.55	116.02	192
Runanpingdingshi	G. max	Landrace	China	Henan	Runan	HSu	June 10-September 30	33	114.21	49
Runantianedan	G. max	Landrace	China	Henan	Runan	HSu	June 10-September 30	33	114.21	49
Ruyuanhuangdou	G. max	Landrace	China	Guangdong	Ruyuan	SSp	March 20-July 20	24.47	113.16	98
Ruyuanqingdou	G. max	Landrace	China	Guangdong	Ruyuan	SSp	March 20-July 20	24.47	113.16	98
Sadou	G. max	Landrace	China	Yunnan	Mojiang	SSu	May 1-September 10	23.26	101.43	1310
Sadou1	G. max	Landrace	China	Zhejiang	Jinyun	SAu	July 20-November 20	28.39	120.04	151
Sadou2	G. max	Landrace	China	Zhejiang	Jinyun	SAu	July 20-November 20	28.39	120.04	151
Sangutiaoheidou	G. max	Landrace	China	Shaanxi	Fugu	NSp	April 20-September 20	39.02	111.05	825
Sanxibai	G. max	Landrace	China	Hubei	Hubei	SSu	May 20-October 20	30.41	114.23	30
Sanzibaihuangdou	G. max	Landrace	China	Hubei	Yunxi	SSu	May 20-October 20	33	110.25	248
Shachengheidou	G. max	Landrace	China	Hebei	Huailai	NSp	April 20-September 20	40.24	115.3	530
Shahehuangdou	G. max	Landrace	China	Beijing	Changping	NSp	April 20-September 20	40.13	116.13	65
Shanbaidou	G. max	Landrace	China	Zhejiang	Shengxian	SSu	May 20-October 20	29.35	120.49	20
Shanbaidou1	G. max	Landrace	China	Zhejiang	Xinchang	SSu	May 20-October 20	29.3	120.54	47
Shanbaidou2	G. max	Landrace	China	Zhejiang	Tiantai	SSu	May 20-October 20	29.08	121.02	51
Shang64-0	G. max	Landrace	China	Henan	Shangqiu	HSu	June 10-September 30	34.27	115.48	49
Shanggumoshidou	G. max	Landrace	China	Hebei	Chengde	NSp	April 20-September 20	40.33	118.28	300
Shanghaimianchangkou	G. max	Landrace	China	Shanghai	Shanghai	SSu	May 20-October 20	31.07	121.23	5
Shangqiubayuezha	G. max	Landrace	China	Henan	Shangqiu	HSu	June 10-September 30	34.27	115.48	49
Shangqiugunlongzhu	G. max	Landrace	China	Henan	Shangqiu	HSu	June 10-September 30	34.27	115.48	49
Shangqiuhuabandou	G. max	Landrace	China	Henan	Shangqiu	HSu	June 10-September 30	34.27	115.48	49
Shangqiuzuganqing	G. max	Landrace	China	Henan	Shangqiu	HSu	June 10-September 30	34.27	115.48	49
Shangraoaiziwo	G. max	Landrace	China	Jiangxi	Shangrao	SSu	May 10-October 20	28.26	117.57	71
Shangraobayuebai	G. max	Landrace	China	Jiangxi	Shangrao	SSu	May 10-October 20	28.26	117.57	71
Shangraodaqingsi	G. max	Landrace	China	Jiangxi	Shangrao	SAu	July 20-November 20	28.26	117.57	71
Shangraoheshandou	G. max	Landrace	China	Jiangxi	Shangrao	SSu	May 10-October 20	28.26	117.57	71
Shangraoqingpidou	G. max	Landrace	China	Jiangxi	Shangrao	SAu	July 20-November 20	28.26	117.57	71
Shangshuhuangdou	G. max	Landrace	China	Guangxi	Hexian	SSu	May 1-September 10	24.24	111.32	110
Shanhuadou	G. max	Landrace	China	Zhejiang	Jiangshan	SAu	July 20-November 20	28.44	118.37	95
Shanzibai	G. max	Landrace	China	Anhui	Susong	SSu	May 20-October 20	30.1	116.08	21
Shaquhuangdou	G. max	Landrace	China	Ningxia	Zhongwei	NSp	April 20-September 20	37.31	105.11	1227
Shashihenandou	G. max	Landrace	China	Hunan	Liuyang	SSu	May 1-September 10	28.08	113.37	85
Shaxianwudou	G. max	Landrace	China	Fujian	Shaxian	SAu	July 20-November 20	26.24	117.48	100
Shaxindou	G. max	Landrace	China	Jiangxi	Shicheng	SAu	July 20-November 20	26.21	116.21	223
Shazhoudanhuangdou	G. max	Landrace	China	Jiangsu	Shazhou	SSu	May 20-October 20	31.51	120.32	4
Shengli3hao	G. max	Landrace	China	Shandong	Yiyuan	HSu	June 10-September 30	36.11	118.1	280
Shenhehuangdou	G. max	Landrace	China	Gansu	Zhengning	NSp	April 20-September 20	35.29	108.22	1453
Shenqiutianedan	G. max	Landrace	China	Henan	Shenqiu	HSu	June 10-September 30	33.23	115.04	42
Shenwenwangdahuangdou	G. max	Landrace	China	Hebei	Dacheng	NSp	April 20-September 20	38.44	116.35	11
Shiguanyingqingdou	G. max	Landrace	China	Hebei	Fengning	HSu	June 10-September 30	41.13	116.38	660
Shimendabaili	G. max	Landrace	China	Hunan	Shimen	SSu	May 20-October 20	29.35	111.22	57
Shimenheihaungdou	G. max	Landrace	China	Hunan	Shimen	SSu	May 20-October 20	29.35	111.22	57
Shiqing	G. max	Landrace	China	Liaoning	Benxi	NESp	May1 to September 30	41.19	123.47	NA
Shitangchadou	G. max	Landrace	China	Guangxi	Quanzhou	SSu	May 1-September 10	25.56	111.04	180
Shiyahuang	G. max	Landrace	China	Guangxi	Laibin	SSu	May 10-October 20	23.44	109.14	87
Shiyuehuang1	G. max	Landrace	China	Sichuan	Dazhu	SSu	May 20-October 20	30.44	107.12	394
Shiyuehuang2	G. max	Landrace	China	Sichuan	Xichang	SSu	May 1-September 10	27.53	102.15	1560
Shiyuehuang3	G. max	Landrace	China	Guangxi	Nandan	SSu	May 10-October 20	25	107.3	656
Shiyueqing	G. max	Landrace	China	Guangxi	Pingle	SSu	May 10-October 20	24.38	110.38	103
Shizhuangdalihuang	G. max	Landrace	China	Hebei	Anping	HSu	June 10-September 30	38.14	115.31	27
Shongzhiciyizi	G. max	Landrace	China	Hubei	Songzi	SSu	May 20-October 20	30.11	111.46	54
Shongzhiyanghuangdou	G. max	Landrace	China	Hubei	Songzi	SSu	May 20-October 20	30.11	111.46	54
Shuangcheng4hao	G. max	Landrace	China	Heilongjiang	Shuangcheng	NESp	May1 to September 30	45.29	126.18	167
Shuanghauhuangjiaodou	G. max	Landrace	China	Sichuan	Dayi	SSu	May 1-September 10	30.35	103.33	540
Shuangsedou-10	G. max	Landrace	China	Guizhou	Pingba	SSp	April 1-September 10	26.25	106.16	NA
Shuangyangzaohuangdou	G. max	Landrace	China	Jilin	Shuangcheng	NESp	May1 to September 30	43.31	125.39	224
Shuguang1hao	G. max	Landrace	China	Heilongjiang	Jiamusi	NESp	May1 to September 30	46.48	130.18	81
Shuguangheidou	G. max	Landrace	China	Hubei	Dangyang	SSu	May 20-October 20	30.5	111.47	93
Shuguangjiuyuehuang	G. max	Landrace	China	Hunan	Yiyang	SSu	May 10-October 20	28.35	112.2	40
Shuibaidou3	G. max	Landrace	China	Shanxi	Licheng	NSp	April 20-September 20	36.3	113.23	754
Shuijindou	G. max	Landrace	China	Shaanxi	Lantian	HSu	June 10-September 30	34.32	109.05	500
Shuilangpi	G. max	Landrace	China	Shandong	Yantai	HSu	June 10-September 30	37.32	121.23	8
Shulandou	G. max	Landrace	China	Shandong	Laizhou	HSu	June 10-September 30	37.11	119.56	43
Shunyiheidou	G. max	Landrace	China	Beijing	Shunyi	NSp	April 20-September 20	40.08	116.36	39
Shupihuangdou	G. max	Landrace	China	Yunnan	Shaotong	SSu	May 1-September 10	27.21	103.43	1272
Shushudou	G. max	Landrace	China	Zhejiang	Pinghu	SSu	May 20-October 20	30.42	121.01	2
Sicunheidou	G. max	Landrace	China	Guangxi	Xiangzhou	SSu	May 10-October 20	23.57	109.4	89
Sihongbaihuahuangdou	G. max	Landrace	China	Jiangsu	Sihong	HSu	June 10-September 30	33.27	118.1	16
Sihonghonghuangdou	G. max	Landrace	China	Jiangsu	Sihong	HSu	June 10-September 30	33.27	118.1	16
Sijiaoqiheidou	G. max	Landrace	China	Hebei	Pingxiang	HSu	June 10-September 30	37.03	115.01	33
Sijiaoqihuangdou	G. max	Landrace	China	Hebei	Quzhou	HSu	June 10-September 30	36.46	114.56	40
Sijidou	G. max	Landrace	China	Yunnan	Jiangcheng	SSu	May 20-August 31	22.36	101.52	1130
Sijiuheidou-1	G. max	Landrace	China	Guangdong	Taishan	SSu	May 10-October 20	22.15	112.47	6
Silihuang1	G. max	Landrace	China	Heilongjiang	Harbin	NESp	May1 to September 30	45.43	126.33	125
Silihuang2	G. max	Landrace	China	Heilongjiang	Mishan	NESp	May1 to September 30	45.33	131.53	123
Silihuang3	G. max	Landrace	China	Jilin	Dongfeng	NESp	May1 to September 30	42.4	125.31	342
Silihuang4	G. max	Landrace	China	Jilin	Dongfeng	NESp	May1 to September 30	42.4	125.31	342
Silihuang5	G. max	Landrace	China	Liaoning	Xinbin	NESp	May1 to September 30	41.44	125.02	320
Silihuang6	G. max	Landrace	China	Liaoning	Kangping	NESp	May1 to September 30	42.45	123.21	2
Silihuang7	G. max	Landrace	China	Liaoning	Shenyang	NESp	May1 to September 30	41.44	123.27	NA
Silihuang8	G. max	Landrace	China	Shanxi	Xinxian	NSp	April 20-September 20	38.25	112.42	NA
Silihuang9	G. max	Landrace	China	Jilin	Jilin	NESp	May1 to September 30	43.57	126.28	218
Silihuang54	G. max	Landrace	China	Heilongjiang	Wuchang	NESp	May1 to September 30	44.55	127.09	195
Silijin	G. max	Landrace	China	Heilongjiang	Fangzheng	NESp	May1 to September 30	45.5	128.5	120
Siliqing1	G. max	Landrace	China	Shandong	Laixi	HSu	June 10-September 30	36.52	120.29	52
Siliqing2	G. max	Landrace	China	Shandong	Ningyang	HSu	June 10-September 30	35.46	116.48	60
Siliqing-10	G. max	Landrace	China	Liaoning		NESp	May1 to September 30	40.27	124.02	67
Siliuqiheidou	G. max	Landrace	China	Shandong	Yucheng	HSu	June 10-September 30	36.56	116.38	20
Siliyuan	G. max	Landrace	China	Shandong	Zaozhuang	HSu	June 10-September 30	34.51	117.32	17
Songzidou1	G. max	Landrace	China	Yunnan	Huaning	SSu	May 1-September 10	24.11	102.55	1650
Songzidou2	G. max	Landrace	China	Yunnan	Xuanwei	SSu	May 1-September 10	26.13	104.06	1965
SuiningbayuehuangYi	G. max	Landrace	China	Hunan	Suining	SSu	May 10-October 20	26.35	110.08	300
Suiningdaqingdouyi	G. max	Landrace	China	Jiangsu	Suining	HSp	April 20-September 20	33.54	117.45	21
Suininhuangxudasili	G. max	Landrace	China	Jiangsu	Suining	HSp	April 20-September 20	33.54	117.45	21
Suininjiandingchundaqing	G. max	Landrace	China	Jiangsu	Suining	HSp	April 20-September 20	33.54	117.45	21
Suininpingdinghuang	G. max	Landrace	China	Jiangsu	Suining	HSp	April 20-September 20	33.54	117.45	21
suixibaihuacao	G. max	Landrace	China	Anhui	Suixi	HSu	June 10-September 30	33.55	116.47	31
Sulanmancangjin	G. max	Landrace	China	Jilin	Shulan	NESp	May1 to September 30	44.25	126.57	246
Sulingxiaoheidou	G. max	Landrace	China	Hebei	Suning	HSu	June 10-September 30	38.26	115.5	15
Sumaozuan	G. max	Landrace	China	Jiangxi	Wanzai	SSu	May 10-October 20	28.06	114.26	85
Suqianchunfenqing	G. max	Landrace	China	Jiangsu	Suqian	HSp	April 20-September 20	33.57	118.14	27
Suqiandaqingdou	G. max	Landrace	China	Jiangsu	Suqian	HSu	June 10-September 30	33.57	118.14	27
Suqianwandoutuan	G. max	Landrace	China	Anhui	Suxian	HSu	June 10-September 30	33.38	116.59	33
Suqianxiaoheikezi	G. max	Landrace	China	Jiangsu	Suqian	HSu	June 10-September 30	33.57	118.14	27
Suqianxiaoqingdou	G. max	Landrace	China	Jiangsu	Suqian	HSp	April 20-September 20	33.57	118.14	27
Taicangdashadou	G. max	Landrace	China	Jiangsu	Taicang	SSu	May 20-October 20	31.27	121.05	4
Taicanghuangmaodouyi	G. max	Landrace	China	Jiangsu	Taicang	SSu	May 20-October 20	31.27	121.05	4
Taiguhuang	G. max	Landrace	China	Shanxi	Taigu	NSp	April 20-September 20	37.27	112.33	787
Taiheyuangunzhu	G. max	Landrace	China	Anhui	Taihe	HSu	June 10-September 30	33.1	115.37	34
Taipingheidou	G. max	Landrace	China	Guangdong	Xinxing	SSp	March 20-July 20	22.42	112.13	28
Taiwanerhao	G. max	Landrace	China	Taiwan	Taiwan	SSp	March 20-July 20	25.03	121.31	NA
Taiweidaqingdou1	G. max	Landrace	China	Guangxi	Pubei	SSu	May 10-October 20	22.16	109.33	72
Taiweihedou2	G. max	Landrace	China	Guangxi	Pubei	SSu	May 10-October 20	22.16	109.33	72
Taixingaijiaohong	G. max	Landrace	China	Jiangsu	Taixing	SSp	April 1-July 31	32.1	120	5
Taixingheidou	G. max	Landrace	China	Jiangsu	Taixing	SSp	April 1-July 31	32.1	120	5
Taixingliumaohuangyi	G. max	Landrace	China	Jiangsu	Taixing	SSu	May 20-October 20	32.1	120	5
Taixingmaquedou	G. max	Landrace	China	Jiangsu	Taixing	SSu	May 20-October 20	32.1	120	5
Taixingwanshahong2	G. max	Landrace	China	Jiangsu	Taixing	SSu	May 20-October 20	32.1	120	5
Tanghecaoheidou	G. max	Landrace	China	Henan	Tanghe	HSu	June 10-September 30	32.41	112.5	109
Texingdadou	G. max	Landrace	China	Hubei	Hanchuan	SSu	May 20-October 20	30.4	113.49	NA
Tiandou	G. max	Landrace	China	Jiangxi	Linchuan	SSu	May 10-October 20	27.56	116.17	39
Tianedan3	G. max	Landrace	China	Liaoning	Jinzhou	NESp	May1 to September 30	41.08	121.07	NA
Tianedan4	G. max	Landrace	China	Liaoning	Liaoning	NESp	May1 to September 30	40.12	122.36	NA
Tianedan5	G. max	Landrace	China	Liaoning	Aohan Banner?,4217,11953,NA,4217,11953,NA,111,22.7,Erect"	NESp	May1 to September 30	#VALUE!	0
Tianedan6	G. max	Landrace	China	Liaoning	Xiuyan	NESp	May1 to September 30	40.17	123.17	82
Tianedan7	G. max	Landrace	China	Shanxi	Lingqiu	NSp	April 20-September 20	39.31	113.25	938
Tianedan8	G. max	Landrace	China	Shanxi	Wuxiang	NSp	April 20-September 20	36.5	112.51	942
Tianedan9	G. max	Landrace	China	Liaoning	Shenyang	NESp	May1 to September 30	41.44	123.27	NA
Tianedan10	G. max	Landrace	China	Shanxi	Lingqiu	NSp	April 20-September 20	39.31	113.25	938
Tianedan11	G. max	Landrace	China	Shanxi	Yuanping	NSp	April 20-September 20	38.43	112.45	818
Tianedan12	G. max	Landrace	China	Shanxi	Shouxian	NSp	April 20-September 20	37.54	113.1	1050
Tianedan13	G. max	Landrace	China	Shanxi	Tunliu	NSp	April 20-September 20	36.19	112.53	957
Tianedan1	G. max	Landrace	China	Hubei	Jiayu	SSu	May 20-October 20	29.59	113.55	36
Tianedou	G. max	Landrace	China	Shanxi	Daixian	NSp	April 20-September 20	39.03	112.56	855
Tiangedan	G. max	Landrace	China	Liaoning	Beizhen	NESp	May1 to September 30	41.36	121.47	64
Tiangengdou1	G. max	Landrace	China	Jiangxi	Qianshan	SSu	May 10-October 20	28.19	117.42	50
Tiangengdou2	G. max	Landrace	China	Zhejiang	Pingyang	SAu	July 20-November 20	27.4	120.33	4
Tianlinpingtangzaohuangdou	G. max	Landrace	China	Guangxi	Tianlin	SSp	March 20-July 20	24.17	106.14	280
Tianmendazihuang	G. max	Landrace	China	Hubei	Tianmen	SSu	May 20-October 20	30.39	113.09	30
Tianmenhuangdongdou	G. max	Landrace	China	Hubei	Tianmen	SSu	May 20-October 20	30.39	113.09	30
Tianninghuangdou	G. max	Landrace	China	Zhejiang	Lishui	SAu	July 20-November 20	28.27	119.55	60
Tianqingdou	G. max	Landrace	China	Zhejiang	Lanxi	SAu	July 20-November 20	29.13	119.26	35
Tiejiadou	G. max	Landrace	China	Jilin	Tonghua	NESp	May1 to September 30	41.44	125.52	376
Tiejiajinping	G. max	Landrace	China	Liaoning	Panshan	NESp	May1 to September 30	41.11	122.01	NA
Tiejiaohuang1	G. max	Landrace	China	Shandong	Caoxian	HSu	June 10-September 30	34.49	115.32	50
Tiejiaohuang2	G. max	Landrace	China	Shandong	Tai'an	HSu	June 10-September 30	36.11	117.08	142
Tiejiaqing1	G. max	Landrace	China	Jilin	Fusong	NESp	May1 to September 30	42.25	127.16	431
Tiejiaqing2	G. max	Landrace	China	Liaoning	Shenyang	NESp	May1 to September 30	41.44	123.27	NA
Tiejiaqing3	G. max	Landrace	China	Heilongjiang	Hailin	NESp	May1 to September 30	44.34	129.23	253
Tiejiaqing4	G. max	Landrace	China	Jilin	Tonghua	NESp	May1 to September 30	41.44	125.52	376
Tiejiaqing	G. max	Landrace	China	Liaoning	Fengcheng	NESp	May1 to September 30	40.27	124.02	67
Tiejiasilihuang1	G. max	Landrace	China	Jilin	Dongfeng	NESp	May1 to September 30	42.4	125.31	342
Tiejiasilihuang2	G. max	Landrace	China	Jilin	Jiaohe	NESp	May1 to September 30	43.43	127.2	266
Tiejiazi	G. max	Landrace	China	Liaoning	Yixian	NESp	May1 to September 30	41.32	121.14	70
Tieshu	G. max	Landrace	China	Fujian	Huian	SSp	March 20-July 20	25.02	118.47	32
Tiezaidou	G. max	Landrace	China	Jiangxi	Fuzhou	SAu	July 20-November 20	28	116.22	41
Tonganyouzaidou	G. max	Landrace	China	Fujian	Tong'an	SSp	February 20-June 20	24.44	118.09	10
Tonganzihongdou	G. max	Landrace	China	Fujian	Tong'an	SSp	February 20-June 20	24.44	118.09	10
Tonghuabaihuadali	G. max	Landrace	China	Jilin	Tonghua	NESp	May1 to September 30	41.44	125.52	376
Tonghuapingdingxiang	G. max	Landrace	China	Jilin	Tonghua	NESp	May1 to September 30	41.44	125.52	376
Tongjianghuangdou	G. max	Landrace	China	Sichuan	Tongjiang	SSu	May 20-October 20	31.56	107.14	370
Tongqinghuang	G. max	Landrace	China	Shanxi	Yuanping	NSp	April 20-September 20	38.43	112.45	818
Tongshanbaihuacao	G. max	Landrace	China	Jiangsu	Tongshan	HSu	June 10-September 30	34.14	117.13	58
Tongshanbopihuangdoujia	G. max	Landrace	China	Hubei	Tongshan	SSu	May 20-October 20	29.36	114.29	61
Tongshandalijiangpidou	G. max	Landrace	China	Hubei	Tongshan	SSu	May 20-October 20	29.36	114.29	61
Tongshanlangpi	G. max	Landrace	China	Jiangsu	Tongshan	HSu	June 10-September 30	34.14	117.13	58
Tongshanniugandou	G. max	Landrace	China	Hubei	Tongshan	SSu	May 20-October 20	29.36	114.29	61
Tongshanpingdinghuang	G. max	Landrace	China	Jiangsu	Tongshan	HSu	June 10-September 30	34.14	117.13	58
Tongshanpingdingwu	G. max	Landrace	China	Jiangsu	Tongshan	HSu	June 10-September 30	34.14	117.13	58
Tongshansijizhongklidou	G. max	Landrace	China	Hubei	Tongshan	SSu	May 20-October 20	29.36	114.29	61
Tongshantianedan	G. max	Landrace	China	Jiangsu	Tongshan	HSu	June 10-September 30	34.14	117.13	58
Tongshanzhenjihongdou	G. max	Landrace	China	Jiangsu	Tongshan	HSu	June 10-September 30	34.14	117.13	58
Tongxianhuangdou	G. max	Landrace	China	Beijing	Tongxian	NSp	April 20-September 20	39.54	116.39	24
Tongxianxiaohuangdou	G. max	Landrace	China	Beijing	Tongxian	NSp	April 20-September 20	39.54	116.39	24
Tongxuxiaozihuang1	G. max	Landrace	China	Henan	Tongxu	HSu	June 10-September 30	34.38	112.28	64
Tongxuxiaozihuang2	G. max	Landrace	China	Henan	Tongxu	HSu	June 10-September 30	34.38	112.28	64
Touxinlv	G. max	Landrace	China	Sichuan	Chengkou	SSu	May 20-October 20	31.57	108.4	760
Tubadou	G. max	Landrace	China	Shaanxi	Zhouzhi	HSu	June 10-September 30	34.09	108.13	434
Tubaidou	G. max	Landrace	China	Shanxi	Licheng	NSp	April 20-September 20	36.3	113.23	754
Tueryan	G. max	Landrace	China	Hebei	Pingquan	NSp	April 20-September 20	41	118.42	492
Tuheidou	G. max	Landrace	China	Shanxi	Tianzhen	NSp	April 20-September 20	40.26	114.03	1000
Tuhuangdou	G. max	Landrace	China	Gansu	Minqin	NSp	April 20-September 20	38.37	103.05	1364
Tuhuangxiaodou	G. max	Landrace	China	Shanxi	Gaoping	NSp	April 20-September 20	35.47	112.55	900
Tujiazi	G. max	Landrace	China	Heilongjiang	Mulan	NESp	May1 to September 30	45.57	128.02	112
Tuziyan2	G. max	Landrace	China	Heilongjiang	Harbin	NESp	May1 to September 30	45.43	126.33	125
Tuziyan3	G. max	Landrace	China	Shandong	Huimin	HSu	June 10-September 30	37.23	118.01	11
Wandouzao1	G. max	Landrace	China	Hubei	Zhuxi	SSu	May 20-October 20	32.19	109.41	450
Wandouzao2	G. max	Landrace	China	Shaanxi	Shanyang	HSu	June 10-September 30	33.31	109.52	684
Wangcundahuangdou	G. max	Landrace	China	Hebei	Dacheng	NSp	April 20-September 20	38.44	116.35	11
Wangcunhuangdou3	G. max	Landrace	China	Hunan	Yongshun	SSu	May 20-October 20	29.01	109.51	268
Wangqingshenxiandong	G. max	Landrace	China	Jilin	Wangqing	NESp	May1 to September 30	43.19	129.45	240
Wangzhuangheidou	G. max	Landrace	China	Shanxi	Yushe	NSp	April 20-September 20	37.04	112.59	1041
Wanheidou	G. max	Landrace	China	Shanghai	Shanghai	SSu	May 20-October 20	31.07	121.23	5
Wanhuangdou-2	G. max	Landrace	China	Guizhou	Wangmo	SSp	April 1-September 10	25.1	106.05	562
Wanhuangdou-9	G. max	Landrace	China	Guizhou	Wangmo	SSp	April 1-September 10	25.1	106.05	562
Wanshupingdinghuang	G. max	Landrace	China	Shandong	Caoxian	HSu	June 10-September 30	34.49	115.32	50
Weiguangqing	G. max	Landrace	China	Anhui	Xiuning	SSu	May 20-October 20	29.47	118.1	149
Wenjianghuangkezi	G. max	Landrace	China	Sichuan	Wenjiang	SSp	April 1-September 10	30.42	103.5	536
Wenjiangjinniuhepi-2	G. max	Landrace	China	Sichuan	Wenjiang	SSp	April 1-September 10	30.42	103.5	536
Wnahuangdadou	G. max	Landrace	China	Jiangxi	Yugan	SSu	May 10-October 20	28.41	116.41	22
Woyangheidou	G. max	Landrace	China	Anhui	Guoyang	HSu	June 10-September 30	33.3	116.12	31
Wubihuang	G. max	Landrace	China	Guangdong	Jieyang	SSp	March 20-July 20	23.32	116.21	3
Wuchangbaihuadou	G. max	Landrace	China	Hubei	Wuchang	SSu	May 20-October 20	30.21	114.19	41
Wuchangdonghuangdou	G. max	Landrace	China	Hubei	Wuchang	SSu	May 20-October 20	30.21	114.19	41
Wuchangliuyuelv	G. max	Landrace	China	Hubei	Wuchang	SSp	April 1-July 31	30.21	114.19	41
Wuchangqingdadou	G. max	Landrace	China	Hubei	Wuchang	SSu	May 20-October 20	30.21	114.19	41
Wudadou	G. max	Landrace	China	Zhejiang	Jinyun	SSu	May 10-October 20	28.39	120.04	151
Wudou1	G. max	Landrace	China	Zhejiang	Chunan	SAu	July 20-November 20	29.37	119.02	112
Wudou2	G. max	Landrace	China	Hebei	Qinlong	NSp	April 20-September 20	40.25	119.56	220
Wudouzi-1	G. max	Landrace	China	Guizhou	Wuchuan	SSp	April 1-September 10	28.31	107.53	667
Wufengshailvqing	G. max	Landrace	China	Hubei	Wufeng	SSu	May 20-October 20	30.09	110.41	600
Wugumaodou	G. max	Landrace	China	Zhejiang	Lishui	SAu	July 20-November 20	28.27	119.55	60
Wuhaungdou	G. max	Landrace	China	Hubei	Zigui	SSu	May 20-October 20	31	110.41	151
Wuhuangdou1	G. max	Landrace	China	Hubei	Fangxian	SSu	May 20-October 20	32.04	110.44	434
Wuhuangdou2	G. max	Landrace	China	Hubei	Baokang	SSu	May 20-October 20	31.52	111.15	330
Wujiangdoufudou5	G. max	Landrace	China	Jiangsu	Wujiang	SSu	May 20-October 20	31.09	120.38	3
Wujiangwanshudou	G. max	Landrace	China	Jiangsu	Wujiang	SSu	May 20-October 20	31.09	120.38	3
Wujiangwuyueniumaohuang	G. max	Landrace	China	Jiangsu	Wujiang	SSu	May 20-October 20	31.09	120.38	3
Wuxichangjiguangyi	G. max	Landrace	China	Jiangsu	Wuxi	SSu	May 20-October 20	31.33	120.16	5
Wuxidabaidoujia	G. max	Landrace	China	Jiangsu	Wuxi	SSu	May 20-October 20	31.33	120.16	5
Wuxihuangdou	G. max	Landrace	China	Sichuan	Wuxi	SSp	April 1-July 31	31.24	109.38	214
Wuxiliuyueku	G. max	Landrace	China	Jiangsu	Wuxi	SSp	April 1-July 31	31.33	120.16	5
Wuxiniutabian	G. max	Landrace	China	Jiangsu	Wuxi	SSu	May 20-October 20	31.33	120.16	5
Wuyuandouyadou	G. max	Landrace	China	Jiangxi	Wuyuan	SSu	May 20-October 20	29.16	117.52	90
Wuyuanqingpidou	G. max	Landrace	China	Jiangxi	Wuyuan	SSu	May 20-October 20	29.16	117.52	90
Wuyuebai1	G. max	Landrace	China	Zhejiang	Xiaoshan	SSp	April 1-July 31	30.1	120.15	6
Wuyuebai2	G. max	Landrace	China	Zhejiang	Hangzhou	SSp	April 1-July 31	30.11	120.08	9
Wuyuebai3	G. max	Landrace	China	Zhejiang	Quxian	SSp	March 20-July 20	28.57	118.51	67
wuyuebao	G. max	Landrace	China	Hubei	Chongyang	SSp	April 1-July 31	29.3	114	58
Wuyuehuang	G. max	Landrace	China	Jiangxi	Yongxin	SSp	March 20-July 20	26.58	114.14	115
Wuyundou	G. max	Landrace	China	Yunnan	Zhenkang	SSu	May 1-September 10	24.04	98.58	920
Xiadongdou	G. max	Landrace	China	Fujian	Qingliu	SSu	May 10-October 20	26.12	116.51	290
Xiahedou-1	G. max	Landrace	China	Guizhou	Wuchuan	SSp	April 1-September 10	28.31	107.53	667
Xiahehuangdou	G. max	Landrace	China	Hebei	Qujang	HSu	June 10-September 30	38.37	114.42	92
Xiaheidou1	G. max	Landrace	China	Shanxi	Wuxiang	NSp	April 20-September 20	36.5	112.51	942
Xiaheidou2	G. max	Landrace	China	Shanxi	Daning	NSp	April 20-September 20	36.28	110.45	710
Xiamentengzaidou	G. max	Landrace	China	Fujian	Xiamen	SSp	February 20-June 20	24.34	118.01	10
Xiangchengyangyandou	G. max	Landrace	China	Henan	Xiangcheng	HSu	June 10-September 30	33.27	114.53	43
Xiangshuiheidou	G. max	Landrace	China	Guangxi	Longzhou	SSu	May 10-October 20	22.21	106.51	128
Xiangshuihuangdo_Huangjia	G. max	Landrace	China	Guangxi	Longzhou	SSu	May 10-October 20	22.21	106.51	128
Xiangyanghenancao	G. max	Landrace	China	Hubei	Xiangyang	SSu	May 20-October 20	32.09	112.45	68
Xiangzhudou	G. max	Landrace	China	Zhejiang	Changxing	SSu	May 20-October 20	30.59	119.53	7
Xiaobaidou1	G. max	Landrace	China	Sichuan	Tianquan	SSu	May 1-September 10	30.04	102.5	760
Xiaobaidou2	G. max	Landrace	China	Heilongjiang	Yilan	NESp	May1 to September 30	46.2	129.34	98
Xiaobaidou3	G. max	Landrace	China	Shanxi	Tianzhen	NSp	April 20-September 20	40.26	114.03	1000
Xiaobaidou5	G. max	Landrace	China	Shanxi	Wenxi	NSp	April 20-September 20	35.2	111.12	466
Xiaobaiheidou1	G. max	Landrace	China	Hebei	Suning	HSu	June 10-September 30	38.26	115.5	15
Xiaobaiheidou2	G. max	Landrace	China	Shanxi	Xingxian	NSp	April 20-September 20	38.28	111.07	1010
Xiaobaihuaheidou	G. max	Landrace	China			Hsu	June 10-September 30	38.45	114.59	NA
Xiaobaimei	G. max	Landrace	China	Jilin	Yitong	NESp	May1 to September 30	43.2	125.17	245
Xiaobaiqi1	G. max	Landrace	China	Jilin	Kulun	NESp	May1 to September 30	42.43	121.45	NA
Xiaobaiqi2	G. max	Landrace	China	Liaoning	Liaoning	NESp	May1 to September 30	40.12	122.36	NA
Xiaobaiqi3	G. max	Landrace	China	Liaoning	Chifeng	NESp	May1 to September 30	42.15	118.57	NA
Xiaobaishuidou	G. max	Landrace	China	Sichuan	Xuyong	SSp	April 1-September 10	28.1	105.26	340
Xiaobayuebao	G. max	Landrace	China	Shaanxi	Langao	HSu	June 10-September 30	32.18	108.54	450
Xiaocaohuangdou	G. max	Landrace	China	Anhui	Yixian	SSu	May 20-October 20	29.56	117.56	215
Xiaochadou	G. max	Landrace	China	Shanxi	Licheng	NSp	April 20-September 20	36.3	113.23	754
Xiaodonghuangdou	G. max	Landrace	China	Yunnan	Yanjin	SSu	May 1-September 10	28.04	104.14	465
Xiaogandou	G. max	Landrace	China	Hubei	Xiaogan	SSu	May 20-October 20	30.55	113.54	25
Xiaoganhuangdou4	G. max	Landrace	China	Hubei	Xiaogan	SSu	May 20-October 20	30.55	113.54	25
Xiaoguangdou	G. max	Landrace	China	Shanxi	Xiangning	NSp	April 20-September 20	35.58	110.51	1300
Xiaohaulian-3	G. max	Landrace	China	Guizhou	Majiang	SSu	April 1-September 10	26.29	107.34	930
Xiaoheidou3	G. max	Landrace	China	Sichuan	Xuyong	SSu	May 1-September 10	28.1	105.26	340
Xiaoheidou4	G. max	Landrace	China	Guangxi	Hepu	SSp	February 20-June 20	21.4	109.12	10
Xiaoheidou5	G. max	Landrace	China	Yunnan	Qujing	SSu	May 1-September 10	25.29	103.48	1899
Xiaoheidou6	G. max	Landrace	China	Yunnan	Simao	SSu	May 20-August 31	22.47	100.58	1340
Xiaoheidou7	G. max	Landrace	China	Yunnan	Jingdong	SSu	May 1-September 10	24.26	100.49	1178
Xiaoheidou8	G. max	Landrace	China			Nsp	April 20-September 20	39.05	112.11	NA
Xiaoheidou9	G. max	Landrace	China			Nsp	April 20-September 20	40.06	113.2	NA
Xiaoheidou10	G. max	Landrace	China	Inner Mongolia	Helin	NSp	April 20-September 20	40.25	111.48	NA
Xiaoheidou11	G. max	Landrace	China	Hebei	Wuyi	HSu	June 10-September 30	37.47	115.54	23
Xiaoheidou12	G. max	Landrace	China	Shanxi	Pinglu	NSp	April 20-September 20	39.31	112.16	1409
Xiaoheidou13	G. max	Landrace	China	Shanxi	Taigu	NSp	April 20-September 20	37.27	112.33	787
Xiaoheidou14	G. max	Landrace	China	Shanxi	Qinshui	NSp	April 20-September 20	35.42	112.11	1200
Xiaoheidou15	G. max	Landrace	China	Shanxi	Jiangxian	NSp	April 20-September 20	35.29	111.34	730
Xiaoheidou16	G. max	Landrace	China	Shanxi	Wenxi	NSp	April 20-September 20	35.2	111.12	466
Xiaoheidou17	G. max	Landrace	China	Shanxi	Anze	NSp	April 20-September 20	36.1	112.15	856
Xiaoheidou18	G. max	Landrace	China	Shandong	Caoxian	HSu	June 10-September 30	34.49	115.32	50
Xiaoheidou19	G. max	Landrace	China	Shanxi	Yingxian	NSp	April 20-September 20	39.34	113.1	1005
Xiaoheidou20	G. max	Landrace	China	Yunnan	Midu	SSu	May 1-September 10	25.21	100.29	1660
Xiaoheidou21	G. max	Landrace	China	Yunnan	Midu	SSu	May 1-September 10	25.21	100.29	1660
Xiaoheidou22	G. max	Landrace	China	Yunnan	Midu	SSu	May 1-September 10	25.21	100.29	1660
Xiaoheidou23	G. max	Landrace	China	Yunnan	Mojiang	SSu	May 1-September 10	23.26	101.43	1310
Xiaoheidou25	G. max	Landrace	China	Hebei	Mancheng	HSu	June 10-September 30	38.57	115.19	39
Xiaoheidou26	G. max	Landrace	China	Hebei	Lixian	HSu	June 10-September 30	38.29	115.34	17
Xiaoheidou27	G. max	Landrace	China	Hebei	Neiqiu	HSu	June 10-September 30	37.17	114.3	76
Xiaoheidou29	G. max	Landrace	China	Shanxi	Datong	NSp	April 20-September 20	40.06	113.2	1320
Xiaoheidou30	G. max	Landrace	China	Shanxi	Tianzhen	NSp	April 20-September 20	40.26	114.03	1000
Xiaoheidou31	G. max	Landrace	China	Shanxi	Shuoxian	NSp	April 20-September 20	39.19	112.25	1096
Xiaoheidou32	G. max	Landrace	China	Shanxi	Xinxian	NSp	April 20-September 20	38.25	112.42	NA
Xiaoheidou33	G. max	Landrace	China	Shanxi	Zuoquan	NSp	April 20-September 20	37.04	113.22	1120
Xiaoheidou34	G. max	Landrace	China	Shanxi	Changzi	NSp	April 20-September 20	36.07	112.52	954
Xiaoheidou35	G. max	Landrace	China	Shanxi	Gaoping	NSp	April 20-September 20	35.47	112.55	900
Xiaoheidou36	G. max	Landrace	China	Shanxi	Tunliu	NSp	April 20-September 20	36.19	112.53	957
Xiaoheidou37	G. max	Landrace	China	Shanxi	Tunliu	NSp	April 20-September 20	36.19	112.53	957
Xiaoheidou38	G. max	Landrace	China	Shanxi	Qinshui	NSp	April 20-September 20	35.42	112.11	1200
Xiaoheidou39	G. max	Landrace	China	Shanxi	Houma	NSp	April 20-September 20	35.44	111.22	452
Xiaoheidou40	G. max	Landrace	China	Shanxi	Wanrong	NSp	April 20-September 20	35.25	110.5	590
Xiaoheidou41	G. max	Landrace	China	Shanxi	Wenxi	NSp	April 20-September 20	35.2	111.12	466
Xiaoheidou42	G. max	Landrace	China	Shanxi	Pinglu	NSp	April 20-September 20	34.52	111.13	392
Xiaoheidou43	G. max	Landrace	China	Shaanxi	Fugu	NSp	April 20-September 20	39.02	111.05	825
Xiaoheidou44	G. max	Landrace	China	Shaanxi	Anbian	NSp	April 20-September 20	37.35	107.36	1378
Xiaoheidou46	G. max	Landrace	China	Shanxi	Xiangyuan	NSp	April 20-September 20	36.31	113.02	880
Xiaoheidou47	G. max	Landrace	China	Shanxi	Linfen	NSp	April 20-September 20	36.05	111.34	453
Xiaoheiqi1	G. max	Landrace	China	Liaoning	Liaoning	NESp	May1 to September 30	40.12	122.36	NA
Xiaoheiqi2	G. max	Landrace	China	Liaoning	Shenyang	NESp	May1 to September 30	41.44	123.27	NA
Xiaohongdou1	G. max	Landrace	China	Shanxi	Tunliu	NSp	April 20-September 20	36.19	112.53	957
Xiaohongdou2	G. max	Landrace	China	Shandong	Yiyuan	HSu	June 10-September 30	36.11	118.1	280
Xiaohongpi	G. max	Landrace	China	Hebei	Yangyuan	NSp	April 20-September 20	40.07	114.1	926
Xiaohongqi	G. max	Landrace	China	Heilongjiang	Suihua	NESp	May1 to September 30	46.38	126.59	176
Xiaohuangdou2	G. max	Landrace	China	Guizhou	Qinglong	SSp	April 1-September 10	25.5	105.12	1507
Xiaohuangdou3	G. max	Landrace	China	Guizhou	Guanling	SSp	April 1-September 10	25.57	105.37	1025
Xiaohuangdou4	G. max	Landrace	China	Guizhou	Majiang	SSu	April 1-September 10	26.29	107.34	930
Xiaohuangdou5	G. max	Landrace	China	Fujian	Anxi	SSu	May 10-October 20	25.04	118.1	45
Xiaohuangdou6	G. max	Landrace	China	Shanxi	Huairen	NSp	April 20-September 20	39.5	113	1040
Xiaohuangdou7	G. max	Landrace	China	Shanxi	Yuanping	NSp	April 20-September 20	38.43	112.45	818
Xiaohuangdou8	G. max	Landrace	China	Shanxi	Yuci	NSp	April 20-September 20	37.41	112.44	800
Xiaohuangdou9	G. max	Landrace	China	Gansu	Gangu	NSp	April 20-September 20	34.44	105.2	1230
Xiaohuangdou10	G. max	Landrace	China	Hebei	Gaocheng	HSu	June 10-September 30	38.02	114.5	53
Xiaohuangdou11	G. max	Landrace	China	Shanxi	Lingchuan	NSp	April 20-September 20	35.46	113.16	1290
Xiaohuangdou12	G. max	Landrace	China	Shanxi	Xinxian	NSp	April 20-September 20	38.25	112.42	NA
Xiaohuangdou13	G. max	Landrace	China	Shanxi	Tianzhen	NSp	April 20-September 20	40.26	114.03	1000
Xiaohuangdou14	G. max	Landrace	China	Shanxi	Shuoxian	NSp	April 20-September 20	39.19	112.25	1096
Xiaohuangdou15	G. max	Landrace	China	Liaoning	Chifeng	NESp	May1 to September 30	42.15	118.57	NA
Xiaohuangdou16	G. max	Landrace	China	Inner Mongolia	Liangcheng	NSp	April 20-September 20	40.32	112.3	NA
Xiaohuangdou17	G. max	Landrace	China	Shanxi	Lingqiu	NSp	April 20-September 20	39.31	113.25	938
Xiaohuangdou18	G. max	Landrace	China	Shandong	Mengyin	HSu	June 10-September 30	35.43	117.55	200
Xiaohuangdou	G. max	Landrace	China	Zhejiang	Lanxi	SAu	July 20-November 20	29.13	119.26	35
Xiaohuangdou-2	G. max	Landrace	China	Fujian	Ninghua	SSu	May 10-October 20	26.19	116.42	317
Xiaohuangdou-5	G. max	Landrace	China	Guizhou	Nayong	SSp	April 1-September 10	26.47	105.22	1475
Xiaohuangdouzi	G. max	Landrace	China	Shaanxi	Jingbian	NSp	April 20-September 20	37.36	108.48	1340
Xiaojinghuang2hao	G. max	Landrace	China	Jilin	Jilin	NESp	May1 to September 30	43.57	126.28	218
Xiaojinhuang1	G. max	Landrace	China	Jilin	Jiutai	NESp	May1 to September 30	44.09	125.5	NA
Xiaojinhuang2	G. max	Landrace	China	Liaoning	Shenyang	NESp	May1 to September 30	41.44	123.27	NA
Xiaojinhuang3	G. max	Landrace	China	Jilin	Jiutai	NESp	May1 to September 30	44.09	125.5	NA
Xiaojinhuang4	G. max	Landrace	China	Jilin	Yushu	NESp	May1 to September 30	44.45	126.3	216
Xiaokedou	G. max	Landrace	China	Shanxi	Lingchuan	NSp	April 20-September 20	35.46	113.16	1290
Xiaokehei	G. max	Landrace	China	Shanxi	Huoxian	NSp	April 20-September 20	36.35	111.43	570
Xiaokeheidou	G. max	Landrace	China	Shaanxi	Binxian	NSp	April 20-September 20	35.02	108.02	NA
Xiaokehuangdou1	G. max	Landrace	China	Guangxi	Xincheng	SSu	May 10-October 20	24.04	108.39	138
Xiaokehuangdou2	G. max	Landrace	China	Hubei	Zhuxi	SSu	May 20-October 20	32.19	109.41	450
Xiaolihei	G. max	Landrace	China	Liaoning	Jianping	NESp	May1 to September 30	41.23	119.38	420
Xiaoliheidou1	G. max	Landrace	China	Liaoning	Hexigten Banner	NESp	May1 to September 30	43.32	118.39	NA
Xiaoliheidou2	G. max	Landrace	China	Shandong	Rongcheng	HSu	June 10-September 30	37.1	122.24	15
Xiaolihuang1	G. max	Landrace	China	Zhejiang	Lishui	SAu	July 20-November 20	28.27	119.55	60
Xiaoliqing	G. max	Landrace	China	Jilin	Ji'an	NESp	May1 to September 30	41.06	126.09	171
Xiaoliqingdou	G. max	Landrace	China	Hebei	Xinle	HSu	June 10-September 30	38.21	114.41	75
Xiaoliwuyuedou	G. max	Landrace	China	Jiangxi	Yushan	SSp	March 20-July 20	28.4	118.14	87
Xiaoludou	G. max	Landrace	China	Yunnan	Guangnan	SSu	May 1-September 10	24.12	105.13	1450
Xiaolvpidou-4	G. max	Landrace	China	Guizhou	Liping	SSu	April 1-September 10	26.14	109.08	557
Xiaolvqingdou	G. max	Landrace	China	Shanxi	Shouxian	NSp	April 20-September 20	37.54	113.1	1050
Xiaomidou	G. max	Landrace	China	Shandong	Dongping	HSu	June 10-September 30	35.56	116.27	48
Xiaoniumaohuang	G. max	Landrace	China	Shaanxi	Lueyang	HSu	June 10-September 30	33.2	106.08	642
Xiaoqingdou1	G. max	Landrace	China	Zhejiang	Shangyu	SSu	May 20-October 20	30.02	120.53	6
Xiaoqingdou2	G. max	Landrace	China	Liaoning	Beizhen	NESp	May1 to September 30	41.36	121.47	64
Xiaoqingdou3	G. max	Landrace	China	Shanxi	Qinxian	NSp	April 20-September 20	36.46	112.41	962
Xiaoqingdou4	G. max	Landrace	China	Shanxi	Hongtong	NSp	April 20-September 20	36.15	111.4	447
Xiaowudou	G. max	Landrace	China	Jiangxi	Jishui	SAu	July 20-November 20	27.13	115.08	45
Xiaoyangyanjingdou1	G. max	Landrace	China	Shanxi	Huairen	NSp	April 20-September 20	39.5	113	1040
Xiaoyangyanjingdou2	G. max	Landrace	China	Inner Mongolia	Helingeer	NSp	April 20-September 20	40.25	111.48	NA
Xiaoyoudou1	G. max	Landrace	China	Jilin	Changbai	NESp	May1 to September 30	41.25	128.11	711
Xiaoyoudou2	G. max	Landrace	China	Liaoning	Heishan	NESp	May1 to September 30	41.41	122.01	36
Xiaoyuanhuangdou	G. max	Landrace	China	Shanxi	Tianzhen	NSp	April 20-September 20	40.26	114.03	1000
Xiaozhangdahuangdou	G. max	Landrace	China	Hebei	Tangshan	NSp	April 20-September 20	39.42	118.09	50
Xiaozidou	G. max	Landrace	China	Shanxi	Huairen	NSp	April 20-September 20	39.5	113	1040
Xiataizimoshidou	G. max	Landrace	China	Hebei	Xinglong	NSp	April 20-September 20	40.24	117.29	583
Xiazhiqingdou	G. max	Landrace	China	Guangdong	Huaiji	SSu	May 10-October 20	23.54	112.1	55
Xibaidou2	G. max	Landrace	China	Yunnan	Zhenkang	SSu	May 1-September 10	24.04	98.58	920
Xibiwa	G. max	Landrace	China	Heilongjiang	Harbin	NESp	May1 to September 30	45.43	126.33	125
Xichangbayuehuang	G. max	Landrace	China	Sichuan	Xichang	SSp	April 1-September 10	27.53	102.15	1560
Xihaizhuangdadou	G. max	Landrace	China	Shandong	Wendeng	HSu	June 10-September 30	37.11	122.02	42
Xihaungdou-5	G. max	Landrace	China	Guizhou	Zhijin	SSp	April 1-September 10	26.41	105.46	1330
Xiheheidou	G. max	Landrace	China	Ningxia	Yongning	NSp	April 20-September 20	38.16	106.15	1115
Xihuangdou	G. max	Landrace	China	Yunnan	Weishan	SSu	May 1-September 10	25.13	100.18	1715
Xihuangdou-1	G. max	Landrace	China	Guizhou	Zhijin	SSp	April 1-September 10	26.41	105.46	1330
Xihuangdou-31	G. max	Landrace	China	Guizhou	Zhijin	SSp	April 1-September 10	26.41	105.46	1330
Xihuangdou-10	G. max	Landrace	China	Guizhou	Zhijin	SSp	April 1-September 10	26.41	105.46	1330
Xihuangdou-30	G. max	Landrace	China	Guizhou	Zhijin	SSp	April 1-September 10	26.41	105.46	1330
Xihuangdou-11	G. max	Landrace	China	Guizhou	Zhijin	SSp	April 1-September 10	26.41	105.46	1330
Xihuangdou-41	G. max	Landrace	China	Guizhou	Zhijin	SSp	April 1-September 10	26.41	105.46	1330
Xihuangdou-12	G. max	Landrace	China	Guizhou	Zhijin	SSp	April 1-September 10	26.41	105.46	1330
Xihuangdou-32	G. max	Landrace	China	Guizhou	Zhijin	SSp	April 1-September 10	26.41	105.46	1330
Xihuangdou-13	G. max	Landrace	China	Guizhou	Zhijin	SSp	April 1-September 10	26.41	105.46	1330
Xihuangdou-43	G. max	Landrace	China	Guizhou	Zhijin	SSp	April 1-September 10	26.41	105.46	1330
Xihuangdou-14	G. max	Landrace	China	Guizhou	Zhijin	SSp	April 1-September 10	26.41	105.46	1330
Xihuangdou-44	G. max	Landrace	China	Guizhou	Zhijin	SSp	April 1-September 10	26.41	105.46	1330
Xihuangdou-15	G. max	Landrace	China	Guizhou	Zhijin	SSp	April 1-September 10	26.41	105.46	1330
Xihuangdou-45	G. max	Landrace	China	Guizhou	Zhijin	SSp	April 1-September 10	26.41	105.46	1330
Xihuangdou-16	G. max	Landrace	China	Guizhou	Zhijin	SSp	April 1-September 10	26.41	105.46	1330
Xihuangdou-46	G. max	Landrace	China	Guizhou	Zhijin	SSp	April 1-September 10	26.41	105.46	1330
Xihuangdou-17	G. max	Landrace	China	Guizhou	Zhijin	SSp	April 1-September 10	26.41	105.46	1330
Xihuangdou-18	G. max	Landrace	China	Guizhou	Zhijin	SSp	April 1-September 10	26.41	105.46	1330
Xihuangdou-19	G. max	Landrace	China	Guizhou	Zhijin	SSp	April 1-September 10	26.41	105.46	1330
Xihuangdou-2	G. max	Landrace	China	Guizhou	Zhijin	SSp	April 1-September 10	26.41	105.46	1330
Xihuangdou-20	G. max	Landrace	China	Guizhou	Zhijin	SSp	April 1-September 10	26.41	105.46	1330
Xihuangdou-23	G. max	Landrace	China	Guizhou	Zhijin	SSp	April 1-September 10	26.41	105.46	1330
Xihuangdou-25	G. max	Landrace	China	Guizhou	Zhijin	SSp	April 1-September 10	26.41	105.46	1330
Xihuangdou-3	G. max	Landrace	China	Guizhou	Zhijin	SSp	April 1-September 10	26.41	105.46	1330
Xihuangdou-33	G. max	Landrace	China	Guizhou	Zhijin	SSp	April 1-September 10	26.41	105.46	1330
Xihuangdou-4	G. max	Landrace	China	Guizhou	Zhijin	SSp	April 1-September 10	26.41	105.46	1330
Xihuangdou-5	G. max	Landrace	China	Guizhou	Zhijin	SSp	April 1-September 10	26.41	105.46	1330
Xihuangdou-6	G. max	Landrace	China	Guizhou	Zhijin	SSp	April 1-September 10	26.41	105.46	1330
Xihuangdou-26	G. max	Landrace	China	Guizhou	Zhijin	SSp	April 1-September 10	26.41	105.46	1330
Xihuangdou-7	G. max	Landrace	China	Guizhou	Zhijin	SSp	April 1-September 10	26.41	105.46	1330
Xihuangdou-27	G. max	Landrace	China	Guizhou	Qianxi	SSp	April 1-September 10	25.05	104.54	1240
Xihuangdou-8	G. max	Landrace	China	Guizhou	Zhijin	SSp	April 1-September 10	26.41	105.46	1330
Xihuangdou-9	G. max	Landrace	China	Guizhou	Zhijin	SSp	April 1-September 10	26.41	105.46	1330
Xihuangdou-29	G. max	Landrace	China	Guizhou	Zhijin	SSp	April 1-September 10	26.41	105.46	1330
Xileiqiaohuangdou	G. max	Landrace	China	Hebei	Qinghe	HSu	June 10-September 30	37.05	115.39	30
Xinbaidou	G. max	Landrace	China	Shanxi	Daning	NSp	April 20-September 20	36.28	110.45	710
Xinchengbangdou	G. max	Landrace	China	Guangxi	Xincheng	SSu	May 10-October 20	24.04	108.39	138
Xinchengqiyuehuang2	G. max	Landrace	China	Guangxi	Xincheng	SSu	May 10-October 20	24.04	108.39	138
Xinghuamaojiadoujia	G. max	Landrace	China	Jiangsu	Xinghua	SSu	May 20-October 20	32.58	119.52	4
Xinghuamashiziyi	G. max	Landrace	China	Jiangsu	Xinghua	SSp	April 1-July 31	32.58	119.52	4
Xingninghuangdou	G. max	Landrace	China	Guangdong	Xingning	SSp	March 20-July 20	24.09	115.44	113
Xinhuangdou	G. max	Landrace	China	Shandong	Shandong	HSu	June 10-September 30	36.41	116.57	38
Xinhuangheidou	G. max	Landrace	China	Hunan	Xinhuang	SSu	May 10-October 20	27.29	109.18	326
Xinhuaxiaojinyuan	G. max	Landrace	China	Hebei	Baxian	NSp	April 20-September 20	39.07	116.23	7
Xinjinbaidou	G. max	Landrace	China	Sichuan	Meigu	SSu	May 1-September 10	28.19	103.08	2000
Xinjinpubaiheidou	G. max	Landrace	China	Hebei	Tangshan	NSp	April 20-September 20	39.42	118.09	50
Xinjinqunxuan1hao	G. max	Landrace	China	Liaoning	Xinjin	NESp	May1 to September 30	39.24	121.57	36
Xinnngchasedou	G. max	Landrace	China	Hunan	Xinning	SSp	March 20-July 20	26.35	110.3	300
Xinong509	G. max	Landrace	China	Shaanxi	Wugong	HSu	June 10-September 30	34.17	108.12	439
Xinqiaoheidou	G. max	Landrace	China	Hunan	Dayong	SSu	May 20-October 20	29.08	110.28	184
Xinqiaolupidou2	G. max	Landrace	China	Hunan	Dayong	SSu	May 20-October 20	29.08	110.28	184
Xinxianbendiheidou	G. max	Landrace	China	Henan	Xinye	HSu	June 10-September 30	32.31	112.24	92
Xinyangyangyandou	G. max	Landrace	China	Henan	Xinyang	HSu	June 10-September 30	32.07	114.04	77
Xinyigaotangxiaobaipi	G. max	Landrace	China	Jiangsu	Xinxin	HSu	June 10-September 30	34.22	118.2	29
Xinyiheidou	G. max	Landrace	China	Guangdong	Xinyi	SSp	March 20-July 20	22.21	110.56	85
Xinyiheikezijia	G. max	Landrace	China	Jiangsu	Xinxin	HSp	April 20-September 20	34.22	118.2	29
Xinyihualiancaidou	G. max	Landrace	China	Jiangsu	Xinxin	HSu	June 10-September 30	34.22	118.2	29
Xinyiliuyuexian	G. max	Landrace	China	Jiangsu	Xinxin	HSp	April 20-September 20	34.22	118.2	29
Xinyinizazi	G. max	Landrace	China	Jiangsu	Xinxin	HSu	June 10-September 30	34.22	118.2	29
Xinyiyaoheidou	G. max	Landrace	China	Jiangsu	Xinxin	HSu	June 10-September 30	34.22	118.2	29
Xinyiyuenandahuangke	G. max	Landrace	China	Jiangsu	Xinxin	HSu	June 10-September 30	34.22	118.2	29
Xinyudaliqing	G. max	Landrace	China	Jiangxi	Xinyu	SAu	July 20-November 20	27.48	114.56	65
Xiongyuexiaolihuang-1	G. max	Landrace	China	Liaoning	Xiongyue	NESp	May1 to September 30	40.1	122.09	NA
Xiongyuexiaolihuang-3	G. max	Landrace	China	Liaoning	Xiongyue	NESp	May1 to September 30	40.1	122.09	NA
Xixianpingdingshidadou	G. max	Landrace	China	Henan	Xixian	HSu	June 10-September 30	32.21	114.44	51
Xixiantianedan	G. max	Landrace	China	Henan	Xixian	HSu	June 10-September 30	32.21	114.44	51
Xixiatianedan	G. max	Landrace	China	Henan	Xixia	HSu	June 10-September 30	33.18	111.3	217
Xixiaxiaozihuang	G. max	Landrace	China	Henan	Xixia	HSu	June 10-September 30	33.18	111.3	217
Xixibaimaodou	G. max	Landrace	China	Guizhou	Xiuwen	SSp	April 1-September 10	26.51	106.36	1250
Xixidou-8	G. max	Landrace	China	Guizhou	Dafang	SSp	April 1-September 10	27.07	105.32	1700
Xixizaodou-1	G. max	Landrace	China	Guizhou	Zhenfeng	SSp	April 1-September 10	25.24	105.38	1036
Xizangdadou18	G. max	Landrace	China	Tibet	Nielamu	SAu		28.1	85.58	NA
Xizangdadou19	G. max	Landrace	China	Tibet	Zayu	SAu		28.39	97.29	NA
Xizangdadou20	G. max	Landrace	China	Tibet	Zayu	SAu		28.39	97.29	NA
Xizangdadou4	G. max	Landrace	China	Tibet	Zayu	SAu		28.39	97.29	NA
Xizangdadou5	G. max	Landrace	China	Tibet	Zayu	SAu		28.39	97.29	NA
Xuanzha	G. max	Landrace	China	Yunnan	Xuanwei	SSu	May 1-September 10	26.13	104.06	1965
Xujiayinghuangdou	G. max	Landrace	China	Ningxia	Zhongwei	NSp	April 20-September 20	37.31	105.11	1227
Xushanbaimaojia	G. max	Landrace	China	Zhejiang	Songyang	SAu	July 20-November 20	28.3	119.29	127
Xuyidaqingdou	G. max	Landrace	China	Jiangsu	Xuyi	HSu	June 10-September 30	32.59	118.31	28
Xuzhoupingdingwu	G. max	Landrace	China	Jiangsu	Xuzhou	HSu	June 10-September 30	34.16	117.14	34
Xuzhouxiadianhuangdou	G. max	Landrace	China	Jiangsu	Xuzhou	HSu	June 10-September 30	34.16	117.14	34
Xuzhuangdaheidou	G. max	Landrace	China	Hebei	Mancheng	NSp	April 20-September 20	38.57	115.19	39
Xuzhuangdaheidou'	G. max	Landrace	China	Hebei	Mancheng	NSp	April 20-September 20	38.57	115.19	39
Yaandahuangqiao	G. max	Landrace	China	Sichuan	Yanan	SSp	April 1-September 10	29.59	102.59	587
Yadanqing	G. max	Landrace	China	Shaanxi	Shangnan	HSu	June 10-September 30	33.3	110.51	470
Yanchengbayuebajia	G. max	Landrace	China	Jiangsu	Yancheng	HSu	June 10-September 30	33.23	120.08	3
Yanchengxiaoyoudoubing	G. max	Landrace	China	Jiangsu	Yancheng	HSu	June 10-September 30	33.23	120.08	3
Yanchixiaoheidou	G. max	Landrace	China	Ningxia	Yanchi	NSp	April 20-September 20	37.47	107.24	1346
Yanggundou	G. max	Landrace	China	Shanxi	Jingle	NSp	April 20-September 20	38.21	111.56	NA
Yanghuagdou	G. max	Landrace	China	Guizhou	Zhenyuan	SSu	April 1-September 10	27.03	108.25	460
Yanghudou	G. max	Landrace	China	Anhui	Huangshan	SSu	May 20-October 20	30.18	118.07	175
Yangjiaomi	G. max	Landrace	China	Heilongjiang	Qing'an	NESp	May1 to September 30	46.53	127.29	198
Yangshandajiandou	G. max	Landrace	China	Anhui	Dangshan	HSu	June 10-September 30	34.28	116.23	43
Yangshanqingdou	G. max	Landrace	China	Guangdong	Yangshan	SSp	March 20-July 20	24.29	112.38	69
Yangsongdou1hao	G. max	Landrace	China	Beijing	Huairou	NSp	April 20-September 20	40.18	116.38	63
Yangsongdou3hao	G. max	Landrace	China	Beijing	Huairou	NSp	April 20-September 20	40.18	116.38	63
Yangtianxiaohuangdou	G. max	Landrace	China	Hebei	Chicheng	NSp	April 20-September 20	40.54	115.49	890
Yangyandou1	G. max	Landrace	China	Yunnan	Yongde	SSu	May 1-September 10	24.02	99.15	1580
Yangyandou3	G. max	Landrace	China	Gansu	Baiyin	NSp	April 20-September 20	36.33	104.11	1405
Yangyandou2	G. max	Landrace	China	Yunnan	Yongde	SSu	May 1-September 10	24.02	99.15	1580
Yangyanjing	G. max	Landrace	China	Shanxi	Pinglu	NSp	April 20-September 20	34.52	111.13	392
Yangyanjingdou	G. max	Landrace	China	Gansu	Huating	NSp	April 20-September 20	35.13	106.39	1442
Yanhehuangdou-2	G. max	Landrace	China	Guizhou	Yanhe	SSu	April 1-September 10	28.33	108.29	320
Yannindonghuangdouyi	G. max	Landrace	China	Hubei	Xianning	SSu	May 20-October 20	29.53	114.17	NA
Yanqihuangdou	G. max	Landrace	China	Xinjiang	Yanqi	NSp	April 20-September 20	42.03	86.34	1056
Yanqingchadou	G. max	Landrace	China	Beijing	Yanqing	NSp	April 20-September 20	40.28	115.58	485
Yantianqingpidou	G. max	Landrace	China	Jiangxi	Wuyuan	SSu	May 20-October 20	29.16	117.52	90
Yanyaodou	G. max	Landrace	China	Henan	Yanjin	HSu	June 10-September 30	35.08	114.11	73
Yaodou	G. max	Landrace	China	Anhui	Hefei	SSu	May 20-October 20	31.53	117.17	17
Yaojiaodou	G. max	Landrace	China	Shandong	Dingtao	HSu	June 10-September 30	35.05	115.3	48
Yapoche1	G. max	Landrace	China	Heilongjiang	Acheng	NESp	May1 to September 30	45.32	126.58	202
Yapoche2	G. max	Landrace	China	Jilin	Dunhua	NESp	May1 to September 30	43.22	128.12	505
Yaqingdou	G. max	Landrace	China	Jilin	Yongji	NESp	May1 to September 30	43.42	126.31	230
Yaxianqingdou	G. max	Landrace	China	Hainan	Sanya	SSp	February 20-June 20	18.15	109.31	3
Yedadou	G. max	Landrace	China	Hubei	Yunxian	SSu	May 20-October 20	32.51	110.49	200
Yeuyangniumaohong	G. max	Landrace	China	Hunan	Yueyang	SSu	May 1-September 10	28.52	113.34	70
Yexihuangdou	G. max	Landrace	China	Anhui	Yuexi	SSu	May 20-October 20	30.51	116.21	376
Yezhuhedou	G. max	Landrace	China	Hunan	Guzhang	SSu	May 10-October 20	28.38	109.57	247
Yezhuqingpidou4	G. max	Landrace	China	Hunan	Guzhang	SSu	May 10-October 20	28.38	109.57	247
Yichi	G. max	Landrace	China	Zhejiang	Lishui	SAu	July 20-November 20	28.27	119.55	60
Yidudonghaungdou	G. max	Landrace	China	Hubei	Yidu	SSu	May 20-October 20	30.24	111.27	60
Yigongbao1	G. max	Landrace	China	Fujian	Qingliu	SSu	May 10-October 20	26.12	116.51	290
Yigongbao2	G. max	Landrace	China	Guangdong	Nanxiong	SSu	May 10-October 20	25.08	114.28	125
Yingdehedou	G. max	Landrace	China	Guangdong	Yingde	SSp	March 20-July 20	24.1	113.24	30
Yingshandalihuang	G. max	Landrace	China	Hubei	Yingshan	SSu	May 20-October 20	30.44	115.4	110
Yingshanmuzhuwo	G. max	Landrace	China	Hubei	Yinshan	SSu	May 20-October 20	31.36	113.48	55
Yinshanhuangdou-3	G. max	Landrace	China	Guizhou	Wangmo	SSp	April 1-September 10	25.1	106.05	562
Yinshanhuangdou-4	G. max	Landrace	China	Guizhou	Wangmo	SSp	April 1-September 10	25.1	106.05	562
Yinwanziheidou	G. max	Landrace	China	Shanxi	Fenxi	NSp	April 20-September 20	36.41	111.34	1010
Yitongbaihuagao	G. max	Landrace	China	Jilin	Yitong	NESp	May1 to September 30	43.2	125.17	245
Yitongmancangjin	G. max	Landrace	China	Jilin	Yitong	NESp	May1 to September 30	43.2	125.17	245
Yiwofeng	G. max	Landrace	China	Shaanxi	Sanyuan	HSu	June 10-September 30	34.36	108.47	423
Yiwohou	G. max	Landrace	China	Shandong	Renping	HSu	June 10-September 30	36.35	116.13	NA
Yiwohouhunagdou	G. max	Landrace	China	Hebei	Hengshui	NSp	April 20-September 20	37.43	115.38	23
Yixingzaohuangdou	G. max	Landrace	China	Jiangsu	Yixing	SSu	May 20-October 20	31.22	119.48	6
Yixingzhongjihuangdoujia	G. max	Landrace	China	Jiangsu	Yixing	SSu	May 20-October 20	31.22	119.48	6
Yiyangchangwanheidou	G. max	Landrace	China	Henan	Yiyang	HSu	June 10-September 30	34.3	112.11	199
Yiyangheidou	G. max	Landrace	China	Henan	Yiyang	HSu	June 10-September 30	34.3	112.11	199
Yizhanghegendou	G. max	Landrace	China	Hunan	Yizhang	SAu	July 20-November 20	25.25	112.57	198
Yizhangliuyuehuang	G. max	Landrace	China	Hunan	Yizhang	SSp	March 20-July 20	25.25	112.57	198
Yizhengdalihuangdou	G. max	Landrace	China	Jiangsu	Yizheng	SSu	May 20-October 20	32.17	119.1	5
Yongchengdaheidou	G. max	Landrace	China	Henan	Yongcheng	HSu	June 10-September 30	33.56	116.23	NA
Yongchengxiaoqingdou	G. max	Landrace	China	Henan	Yongcheng	HSu	June 10-September 30	33.56	116.24	32
Yongchengyangyandou	G. max	Landrace	China	Henan	Yongcheng	HSu	June 10-September 30	33.56	116.24	32
Yongfengdou	G. max	Landrace	China	Heilongjiang	Suihua	NESp	May1 to September 30	46.38	126.59	176
Yongjizaodou	G. max	Landrace	China	Jilin	Yongji	NESp	May1 to September 30	43.42	126.31	230
Yongjizihuazhuyandou	G. max	Landrace	China	Jilin	Yongji	NESp	May1 to September 30	43.42	126.31	230
Yongshunerkezao	G. max	Landrace	China	Hunan	Yongshun	SSu	May 20-October 20	29.01	109.51	268
Yongshunhuangdali	G. max	Landrace	China	Hunan	Yongshun	SSu	May 20-October 20	29.01	109.51	268
Yongxinghuangdou	G. max	Landrace	China	Sichuan	Tianquan	SSu	May 1-September 10	30.04	102.5	760
Youdou	G. max	Landrace	China	Zhejiang	Wuxing	SSu	May 20-October 20	30.52	120.06	NA
Youhuangdou	G. max	Landrace	China	Gansu	Xihe	NSp	April 20-September 20	34	105.17	1567
Youhuidou	G. max	Landrace	China	Shanghai	Qingpu	SSu	May 20-October 20	31.09	121.07	4
Youhulu1	G. max	Landrace	China	Liaoning	Benxi	NESp	May1 to September 30	41.19	123.47	NA
Youhulu2	G. max	Landrace	China	Liaoning	Xinmin	NESp	May1 to September 30	41.59	122.49	30
Youqierheidou	G. max	Landrace	China	Inner Mongolia	Bairin Right Banner	NESp	May1 to September 30	43.32	118.38	NA
Youxianbayuehaung	G. max	Landrace	China	Hunan	Youxian	SSu	May 1-September 10	27	113.2	95
Youxianhedou	G. max	Landrace	China	Hunan	Youxian	SSp	April 1-September 10	27	113.2	95
Youyangdaheidou	G. max	Landrace	China	Sichuan	Youyang	SSp	April 1-July 31	28.5	108.46	664
Yuanbaojin1	G. max	Landrace	China	Jilin	Jilin	NESp	May1 to September 30	43.57	126.28	218
Yuanbaojin2	G. max	Landrace	China	Heilongjiang	Jiamusi	NESp	May1 to September 30	45.43	126.33	125
Yuanboheidou	G. max	Landrace	China	Shaanxi	Yulin	NSp	April 20-September 20	38.18	109.45	1080
Yuandou1	G. max	Landrace	China	Hebei	Baxian	HSu	June 10-September 30	39.07	116.23	7
Yuandou2	G. max	Landrace	China	Shandong	Pingdu	HSu	June 10-September 30	36.45	119.55	55
Yuanghuangdou	G. max	Landrace	China	Inner Mongolia	Chayouqian banner	NESp	May1 to September 30	40.48	113.13	NA
Yuanhehuangdou	G. max	Landrace	China	Gansu	Liangdang	HSu	June 10-September 30	33.54	106.18	960
Yuanheidou1	G. max	Landrace	China	Shanxi	Youyu	NSp	April 20-September 20	40	112.3	1340
Yuanheidou	G. max	Landrace	China	Hebei	Jinxian	HSu	June 10-September 30	38.02	115.02	44
Yuanhuangdou1	G. max	Landrace	China	Hubei	Xingshan	SSu	May 20-October 20	31.14	110.46	154
Yuanhuangdou2	G. max	Landrace	China	Shanxi	Datong	NSp	April 20-September 20	40.06	113.2	1320
Yuanlimo1	G. max	Landrace	China	Liaoning	Faku	NESp	May1 to September 30	42.3	123.24	98
Yuanlimo2	G. max	Landrace	China	Shanxi	Xiangyuan	NSp	April 20-September 20	36.31	113.02	880
Yuanqing	G. max	Landrace	China	Zhejiang	Lanxi	SAu	July 20-November 20	29.13	119.26	35
Yuanshanhuangdou	G. max	Landrace	China	Guangdong	Lianping	SSp	March 20-July 20	24.22	114.29	213
Yuanxiaoheidou	G. max	Landrace	China	Shanxi	Fanshi	NSp	April 20-September 20	39.11	113.17	932
Yuganzaohuangdou	G. max	Landrace	China	Jiangxi	Yugan	SSp	March 20-July 20	28.41	116.41	22
Yushidou	G. max	Landrace	China	Liaoning	Xingcheng	NESp	May1 to September 30	40.37	120.43	10
Yushixiaozihuang	G. max	Landrace	China	Henan	Weishi	HSu	June 10-September 30	34.25	114.12	65
Yushuchangchadou	G. max	Landrace	China	Jilin	Yushu	NESp	May1 to September 30	44.45	126.3	216
Yushulinzihuangdou	G. max	Landrace	China	Hebei	Pingquan	HSu	June 10-September 30	41	118.42	492
Yuxuan13hao	G. max	Landrace	China	Shanxi	Yuci	NSp	April 20-September 20	37.41	112.44	800
Zahuadou	G. max	Landrace	China	Guizhou	Qinglong	SSp	April 1-September 10	25.5	105.12	1507
Zaodadou	G. max	Landrace	China	Hubei	Yidu	SSu	May 20-October 20	30.24	111.27	60
Zaodou	G. max	Landrace	China	Yunnan	Mojiang	SSu	May 1-September 10	23.26	101.43	1310
Zaodouzi-7	G. max	Landrace	China	Guizhou	Dejiang	SSu	April 1-September 10	28.15	108.07	540
Zaohongdou	G. max	Landrace	China	Shanghai	Shanghai	SSu	May 20-October 20	31.07	121.23	5
Zaohuangdou1	G. max	Landrace	China	Anhui	Qingyang	SSu	May 20-October 20	30.39	117.51	14
Zaohuangdou2	G. max	Landrace	China	Hubei	Luotian	SSu	May 20-October 20	30.47	115.24	68
Zaohuangdou3	G. max	Landrace	China	Hubei	Enshi	SSu	May 20-October 20	30.17	109.28	420
Zaohuangdou4	G. max	Landrace	China	Hubei	Huangmei	SSu	May 20-October 20	30.04	115.56	20
Zaohuangdou5	G. max	Landrace	China	Guizhou	Jinsha	SSp	April 1-September 10	27.28	106.14	920
Zaohuangdou6	G. max	Landrace	China	Anhui	Dangtu	SSp	April 1-July 31	31.33	118.31	9
Zaohuangdou7	G. max	Landrace	China	Hubei	Zigui	SSu	May 20-October 20	31	110.41	151
Zaohuangdou8	G. max	Landrace	China	Zhejiang	Jiande	SSu	May 20-October 20	29.28	119.16	46
Zaohuangdou9	G. max	Landrace	China	Sichuan	Lushan	SSu	May 1-September 10	30.09	102.55	690
Zaohuangdou10	G. max	Landrace	China	Guizhou	Dejiang	SSu	April 1-September 10	28.15	108.07	540
Zaohuangdou-2	G. max	Landrace	China	Sichuan	Luzhou	SSu	May 20-October 20	28.53	105.27	255
Zaohuangdou-4	G. max	Landrace	China	Sichuan	Yingjing	SSu	May 1-September 10	29.47	102.52	762
Zaohuangdou-7	G. max	Landrace	China	Guizhou	Luodian	SSu	April 1-September 10	25.25	106.44	400
Zaojiaohedou	G. max	Landrace	China	Shanxi	Guxian	NSp	April 20-September 20	36.16	111.55	675
Zaojimuroudou	G. max	Landrace	China	Sichuan	Mingshan	SSp	April 1-September 10	30.06	103.07	630
Zaoshu1hao	G. max	Landrace	China	Shanxi	Yuanping	NSp	April 20-September 20	38.43	112.45	818
Zaoshuheidou1	G. max	Landrace	China	Shaanxi	Yichuan	NSp	April 20-September 20	36.02	110.1	842
Zaoshuheidou2	G. max	Landrace	China	Shandong	Rushan	HSu	June 10-September 30	36.55	121.3	12
Zaoshuhuangdou	G. max	Landrace	China	Shaanxi	Taibai	NSp	April 20-September 20	34.06	107.19	1540
Zaoshumaopengqing	G. max	Landrace	China	Zhejiang	Quzhou	SAu	July 20-November 20	28.58	118.52	69
Zechuanjiwohuang	G. max	Landrace	China	Henan	Xichuan	HSu	June 10-September 30	33.08	111.3	184
Zeiwuyao	G. max	Landrace	China	Zhejiang	Lin'an	SAu	July 20-November 20	30.14	119.43	41
Zhadou-6	G. max	Landrace	China	Guizhou	Dejiang	SSu	April 1-September 10	28.15	108.07	540
Zhangpingqingrenwu	G. max	Landrace	China	Fujian	Zhangping	SAu	July 20-November 20	25.18	117.25	169
Zhangtandaqingdou	G. max	Landrace	China	Zhejiang	Quxian	SAu	July 20-November 20	28.57	118.51	67
Zhaoanqiudadou	G. max	Landrace	China	Fujian	Zhanan	SAu	July 1-September 31	23.42	117.1	4
Zhaohuangdou1	G. max	Landrace	China	Hubei	Luotian	SSu	May 20-October 20	30.47	115.24	68
Zhaojiaodou1	G. max	Landrace	China	Sichuan	Xichang	SSu	May 1-September 10	27.53	102.15	1560
Zhechenghuangdou	G. max	Landrace	China	Henan	Zhecheng	HSu	June 10-September 30	34.04	115.18	48
Zhechenghuangyuandou	G. max	Landrace	China	Henan	Zhecheng	HSu	June 10-September 30	34.04	115.18	48
Zhechengtiejiaohuang	G. max	Landrace	China	Henan	Zhecheng	HSu	June 10-September 30	34.04	115.18	48
Zhechengxiaohongdou	G. max	Landrace	China	Henan	Zhecheng	HSu	June 10-September 30	34.04	115.18	48
Zhechun2hao	G. max	Landrace	China	Zhejiang	Hangzhou	SSp	April 1-July 31	30.11	120.08	9
Zhenandou	G. max	Landrace	China	Shaanxi	Shangxian	HSu	June 10-September 30	33.55	109.57	705
Zhenshanghuangdou	G. max	Landrace	China	Hunan	Xinhua	SSu	May 10-October 20	27.45	111.18	175
Zhenzhoudaziqingdou	G. max	Landrace	China	Henan	Zhengzhou	HSu	June 10-September 30	34.47	113.38	100
Zhenzhouxiaozihuangdou	G. max	Landrace	China	Henan	Zhengzhou	HSu	June 10-September 30	34.47	113.38	100
Zhenzhouzaoshuxiaozihuang	G. max	Landrace	China	Henan	Zhengzhou	HSu	June 10-September 30	34.47	113.38	100
Zhenzhuai	G. max	Landrace	China	Gansu	Kangxian	HSu	June 10-September 30	33.2	105.36	1171
Zhenzhudou-2	G. max	Landrace	China	Fujian	Taining	SSu	May 10-October 20	26.54	117.1	280
Zhilidadou	G. max	Landrace	China	Zhejiang	Jinhua	SAu	July 20-November 20	29.07	119.39	45
Zhilidongdou	G. max	Landrace	China	Sichuan	Jianyang	SSu	May 20-October 20	30.23	104.33	400
Zhongcidou1	G. max	Landrace	China	Hubei	Macheng	SSu	May 20-October 20	31.11	115.02	29
Zhongjiangliuyuehuang	G. max	Landrace	China	Sichuan	Zhongjiang	SSp	April 1-July 31	31.02	104.4	430
ZhongkehuangDou	G. max	Landrace	China	Hubei	Wuhan	SSu	May 20-October 20	30.37	114.08	30
Zhongmutiejiaoercao	G. max	Landrace	China	Henan	Zhongmu	HSu	June 10-September 30	34.4	114.01	78
Zhongweihuangdadou	G. max	Landrace	China	Ningxia	Zhongwei	NSp	April 20-September 20	37.31	105.11	1227
Zhongweiyuanliheidou	G. max	Landrace	China	Ningxia	Zhongwei	NSp	April 20-September 20	37.31	105.11	1227
Zhongweiyuanlihuangdou	G. max	Landrace	China	Ningxia	Zhongwei	NSp	April 20-September 20	37.31	105.11	1227
Zhouxiangtiandou	G. max	Landrace	China	Zhejiang	Lishui	SAu	July 20-November 20	28.27	119.55	60
Zhuangyuanqingheidou	G. max	Landrace	China	Hebei	Changli	NSp	April 20-September 20	39.42	119.09	17
Zhuangzhuangdou	G. max	Landrace	China	Sichuan	Junlian	SSu	May 1-September 10	28.1	104.3	425
Zhuazituihuangdou	G. max	Landrace	China	Hebei	Baoding	HSu	June 10-September 30	38.51	115.31	35
Zhuyaodou	G. max	Landrace	China	Jilin	Dongfeng	NESp	May1 to September 30	42.4	125.31	342
Zhuyeqing	G. max	Landrace	China	Shaanxi	Luonan	HSu	June 10-September 30	34.05	110.08	934
Zhuzhouqingpidou-1	G. max	Landrace	China	Fujian	Jiangle	SSu	May 10-October 20	26.44	117.23	155
Zidou	G. max	Landrace	China	Zhejiang	Pubei	SSp	April 1-July 31	29.27	119.53	70
Zigunddou	G. max	Landrace	China	Inner Mongolia	Helingeer	NSp	April 20-September 20	40.25	111.48	NA
Zihua1hao	G. max	Landrace	China	Jilin	Jilin	NESp	May1 to September 30	43.57	126.28	218
Zihua2hao1	G. max	Landrace	China	Heilongjiang	Harbin	NESp	May1 to September 30	45.43	126.33	125
Zihua2hao2	G. max	Landrace	China	Jilin	Jilin	NESp	May1 to September 30	43.57	126.28	218
Zihua4hao	G. max	Landrace	China	Heilongjiang	Harbin	NESp	May1 to September 30	45.43	126.33	125
Zihuadonghuangdou	G. max	Landrace	China	Hunan	Sangzhi	SSu	May 20-October 20	29.24	110.09	285
Zihuadou	G. max	Landrace	China	Shandong	Jimo	HSu	June 10-September 30	36.23	120.27	26
Zihuazao	G. max	Landrace	China	Jilin	Jilin	NESp	May1 to September 30	43.57	126.28	218
Zijindou	G. max	Landrace	China	Shanxi	Datong	NSp	April 20-September 20	40.06	113.2	1320
Zijingguanhuangdou	G. max	Landrace	China	Hebei	Yixian	HSu	June 10-September 30	39.2	115.29	52
Zonghuangdou1	G. max	Landrace	China	Shanxi	Shuoxian	NSp	April 20-September 20	39.19	112.25	1096
Zongsedou	G. max	Landrace	China	Shanxi	Huguan	NSp	April 20-September 20	36.05	113.15	NA
Zongsezaodouzi	G. max	Landrace	China	Sichuan	Jiulong	SSu	May 20-October 20	29.32	106.32	235
Zongzidou1	G. max	Landrace	China	Guizhou	Zunyi	SSp	April 1-September 10	27.32	106.5	955
Zongzidou2	G. max	Landrace	China	Guizhou	Chishui	SSu	April 1-September 10	28.35	105.42	237
ZYD00011	G. soja	Annual wild	China	Heilongjiang	Huma			51.43	126.39	177.4
ZYD00401	G. soja	Annual wild	China	Heilongjiang	Suihua			46.38	126.59	178.6
ZYD00693	G. soja	Annual wild	China	Heilongjiang	Shangzhi			45.13	127.58	139.6
ZYD00755	G. soja	Annual wild	China	Jilin	Keyouqianqi			46.04	121.23	499.3
ZYD00773	G. soja	Annual wild	China	Jilin	Tuquan			45.22	121.32	500
ZYD00847	G. soja	Annual wild	China	Jilin	Dehui			44.32	125.43	185.3
ZYD00893	G. soja	Annual wild	China	Jilin	Jiutai			44.09	125.5	174.5
ZYD01550	G. soja	Annual wild	China	Jilin	Liuhe			42.17	125.44	362.3
ZYD01609	G. soja	Annual wild	China	Jilin	Jian			41.06	126.09	177.7
ZYD02391	G. soja	Annual wild	China	Liaoning	Zhangwu			42.24	122.33	79.4
ZYD02417	G. soja	Annual wild	China	Liaoning	Fuxin			42.03	121.44	167.8
ZYD02631	G. soja	Annual wild	China	Liaoning	Fengcheng			40.27	124.02	73.1
ZYD02726	G. soja	Annual wild	China	Beijing	Lugouqiao			39.52	116.17	30.5
ZYD02738	G. soja	Annual wild	China	Hebei	Chengde			40.58	117.56	310.5
ZYD02739	G. soja	Annual wild	China	Hebei	Chengde			40.58	117.56	310.5
ZYD02749	G. soja	Annual wild	China	Hebei	Changli			39.42	119.09	13.3
ZYD02750	G. soja	Annual wild	China	Hebei	Qinhuangdao			39.56	119.36	1.8
ZYD02767	G. soja	Annual wild	China	Hebei	Xingtai			37.04	114.3	76.8
ZYD02797	G. soja	Annual wild	China	Ningxia	Zhongning			37.29	105.4	1184.6
ZYD02798	G. soja	Annual wild	China	Ningxia	Taole			38.48	106.42	1101.6
ZYD02851	G. soja	Annual wild	China	Shanxi	Hequ			39.23	111.08	NA
ZYD02878	G. soja	Annual wild	China	Shanxi	Ningwu			39	112.18	NA
ZYD03058	G. soja	Annual wild	China	Shanxi	Jiexiu			37.02	111.55	NA
ZYD03100	G. soja	Annual wild	China	Shanxi	Wuxiang			36.5	112.51	NA
ZYD03120	G. soja	Annual wild	China	Shanxi	Yangcheng			35.29	112.25	NA
ZYD03149	G. soja	Annual wild	China	Shanxi	Hejin			35.37	110.43	NA
ZYD03174	G. soja	Annual wild	China	Shanxi	Ruicheng			34.42	110.43	NA
ZYD03217	G. soja	Annual wild	China	Shanxi	Daning			36.28	110.45	NA
ZYD03223	G. soja	Annual wild	China	Shangdong	Rongcheng			37.1	122.24	37.6
ZYD03247	G. soja	Annual wild	China	Shangdong	Yidu			36.42	118.28	80.2
ZYD03294	G. soja	Annual wild	China	Gansu	Jingyuan			36.34	104.41	1300
ZYD03299	G. soja	Annual wild	China	Gansu	Zhengning			35.29	108.22	1250
ZYD03416	G. soja	Annual wild	China	Henan	Yuanyang			35.03	113.57	75.8
ZYD03423	G. soja	Annual wild	China	Henan	Songxian			34.08	112.05	326.5
ZYD03489	G. soja	Annual wild	China	Henan	Baofeng			33.52	113.03	136.4
ZYD03582	G. soja	Annual wild	China	Henan	Xincai			33.02	112.35	41
ZYD03597	G. soja	Annual wild	China	Henan	Jiyuan			35.06	112.35	145.6
ZYD03632	G. soja	Annual wild	China	Henan	Xiangcheng			33.27	114.53	42.7
ZYD03687	G. soja	Annual wild	China	Henan	Yuanyang			35.03	113.57	75.8
ZYD03757	G. soja	Annual wild	China	Shaanxi	Tongchuan			35.07	109.06	NA
ZYD03888	G. soja	Annual wild	China	Shaanxi	Baoji			34.21	107.08	NA
ZYD04108	G. soja	Annual wild	China	Jiangsu	Guanyun			34.23	119.15	3.6
ZYD04186	G. soja	Annual wild	China	Jiangsu	Jiangyin			31.4	120.17	4.7
ZYD04217	G. soja	Annual wild	China	Anhui	Wuhe			33.1	117.53	14.5
ZYD04224	G. soja	Annual wild	China	Anhui	Linquan			33.03	115.16	39
[truncated: 37 more rows]
