# Supplementary material for: Identification of loci controlling adaptation in Chinese soya bean landraces via a combination of conventional and bioclimatic GWAS
Source: Plant Biotechnol J. 2019 Jul 24;18(2):389–401. doi: 10.1111/pbi.13206 (PMC6953199; doi:10.1111/pbi.13206)
Supplement: Supplementary file 3 — Table S2 Quality trimming of tGBS Reads. [file PBI-18-389-s001.xlsx]

## Sheet: Samples2368.reads.summary.csv
Supplementary Table 2 Quality trimming of tGBS Reads
Name	Raw Reads				Trimmed Reads				Alignment to reference genome
	Reads No.	Base Pairs (bp)	Read Average Length (bp)		Reads No.	Base Pairs (bp)	Read Average Length (bp)		Alignments (≥1 location)	Unique Alignments
121hao	3891223	575744273	145		3686166	508508591	134		3167617	2646930
2624	1372225	173580757	117		1305561	152934796	110		1020957	844552
2625	3027181	396699199	130		2830078	340578053	120		2085190	1766763
2626	1431397	188242093	130		1334836	160619133	119		916834	772539
2627	1639676	213781191	129		1518313	180613539	118		995503	849799
2628	13573599	1838205012	131		12596735	1564806497	120		8904290	7572683
2629	2292325	296132422	129		2129853	252047617	119		1421389	1214274
2630	1434539	185029767	128		1333199	158145252	118		861771	731476
2631	3799020	498260826	129		3589457	431621155	118		2748176	2299602
2632	594894	71747400	120		560606	62951782	112		429629	357258
2633	1153972	133692657	114		1081532	117366510	107		608004	455167
2634	1151220	136006961	116		1074589	118945579	109		778384	611941
2635	932936	112410997	119		875855	98830741	112		585888	449939
2636	362112	40537577	117		341842	36057204	109		220183	165591
2637	1180101	143880551	118		1113338	126639007	111		793510	654690
2638	1110880	135777462	120		1038575	118260258	112		757651	611248
2639	1273462	155902966	115		1196265	136805670	108		923445	765876
2640	1477872	166482465	114		1383105	147174612	107		786270	535415
2641	1681670	206293581	117		1579933	180922652	110		1114714	914848
2642	1287013	155412562	119		1212380	136699997	111		824077	675839
2643	1093226	131649358	118		1024460	115405923	110		772146	617738
2644	1848236	223141023	116		1739709	196332699	109		895347	671384
2645	380256	43644265	112		360147	38781311	105		233625	180255
2646	528291	62214184	115		497781	55113536	108		285258	214009
2647	2377933	303219255	120		2244935	266875323	112		1786444	1464340
2648	1363322	169931806	118		1284844	148829098	110		1037967	861393
2649	1557869	193528464	117		1462614	168673026	109		808350	655713
2650	4114041	532247063	122		3866249	465794364	113		3012046	2477002
2651	2062721	253472639	120		1940072	222382898	112		1390429	1123081
60Tianhuancang	2961425	409090265	138		2800413	359809501	128		2308876	1964333
6610-5	5443167	727132732	134		5056616	621368562	123		4274297	3745616
7537-1	3433340	463466498	137		3212605	398116780	123		2634072	2298831
7651-1	3683705	494334071	126		3415084	421684169	115		2695500	2332303
7694-1	381939	51234376	131		359403	44406367	120		293640	254981
77-27	1478081	187594810	126		1367778	161040259	117		1118584	981581
77Q-28-22	1454128	198510770	136		1359451	171247706	126		1103805	953190
84-70	1830608	254283896	141		1692554	215190319	129		1363564	1130002
Achengdadou	468452	58105054	126		436268	50658188	118		309016	243945
Aihuangdou	1362654	182424232	134		1275477	157202833	124		1070467	866450
Aijiaohouerbei	1079005	123144710	113		999262	106669086	106		637226	460296
Aijiaohuangdou-1	1208621	158914864	131		1127922	139457007	124		932643	817436
Aijiaozao	3887089	512229357	119		3662851	446179723	111		3148270	2668531
Aishengnidou1	4094436	550944624	134		3815781	480477717	125		3176489	2813644
Angaudou	6581842	805664666	123		6088744	692335598	114		4826928	3826622
Anluheihuangdou	1603343	177342685	109		1471733	153105501	103		1236494	925835
Anluhonghuangdou	94931	13647061	136		88186	11641341	125		66117	56059
Anlumuzhuhuang	1006331	123840259	116		944010	107834694	109		719507	580437
Anlutianedan	746619	87134170	116		691576	75455871	109		433396	332892
Anyangzuganqing	3646056	503150744	132		3418272	439124822	123		2835395	2351085
Anyueqingpidou	1975514	287196007	145		1839468	248564387	135		1558615	1279281
Aqimancangjin	1956820	251441351	129		1828176	215906347	118		1511963	1333357
Baichengmoshidou	1207422	168084818	131		1137898	148800449	122		802706	661162
Baichihuangdou2	3455854	477590879	136		3184870	401669452	124		2497502	2162306
Baidadou	2392511	323311472	137		2240079	279479022	126		1857037	1583861
Baidahuangdou	9021419	1208434872	135		8441738	1056093088	126		6966812	5681026
Baidou1	3517129	479130007	134		3326793	418738402	124		1940289	1658374
Baidou2	11738483	1748181527	142		10826561	1450411002	127		9233782	7094043
Baidouzi	4574207	645106720	141		4200709	541150444	130		3505048	2911998
Baigundou1	6151371	832631725	129		5697004	709366804	119		4444563	3689629
Baigundou2	2241987	294690389	131		2091828	252702276	122		1438460	1187919
Baiheidou1	2208404	291586771	130		2061128	247606588	119		1533050	1314822
Baiheidou2	1240204	158804820	127		1143643	133009728	117		799269	674696
Baiheidou3	1258386	180167208	141		1182381	157864692	131		960108	832145
Baiheidou4	2053003	268421106	129		1865905	220048750	115		1502119	1275594
Baiheidou5	3246918	442237751	136		3047795	383154279	127		2519050	2095486
Baiheidou6	2160307	285506322	131		2024443	245913887	120		1477609	1208451
Baiheidou7	512036	65950588	128		475566	56353394	118		320269	267517
Baiheidou8	2767186	371247505	132		2621727	326825069	122		1892006	1548921
Baihuacao	1572714	216051884	134		1484115	186166139	122		1224586	1073581
baihuadou	124084	17580362	144		114824	14844003	132		97926	85219
Baihuahuangpi	1985956	290444349	143		1858063	252637139	133		1562689	1272378
Baihuaidou	1104131	145015261	129		1037248	124825300	118		833623	702443
Baihuangdou1	1347343	183862942	135		1265689	159607143	124		1070065	860211
Baihuangdou2	1440682	191881733	131		1364108	164659350	119		1137785	927685
Baijaodou-3	1089677	149326825	137		991850	124196039	125		807441	670642
Baijiazi	1873765	247475698	134		1726911	210904724	125		1043650	859145
Baikehuang	2276089	310746418	133		2123871	265686466	123		1623951	1391794
Bailimo	578834	75840108	132		529166	63122737	119		430530	357257
Bailudou	955351	131397558	136		899298	114980241	127		750839	606032
Bailushuang	769819	98240009	131		716035	84510467	121		588998	500408
Baimadou1	1090017	147388680	136		1006849	124639121	125		766405	668458
Baimailoudou	1900886	264612010	135		1793330	230912621	125		1366911	1175180
Baimaodou1	1043195	118883477	112		978660	104392816	105		732183	586349
Baimaodou-1	2162711	286702592	133		2036482	253197661	124		1699946	1509364
Baimaodou2	2237337	245441013	112		2062934	212588357	105		1713648	1339099
Baimaodou-2	3256970	448479439	137		3046881	385893874	126		2466338	2087549
Baimaodou3	2533708	282444857	113		2336530	244599236	106		1899839	1468286
Baimaodou4	1724492	238722725	138		1607761	205307351	126		1355839	1181100
Baimaodou5	3814264	561832258	145		3546970	481074289	134		2937758	2369421
Baimaohuangdou	2235873	313333281	139		2108537	270062462	127		1690943	1429816
Baimaojian	116867	16685385	146		109402	14331310	134		91474	75845
Baimaoshuang	1144462	150752493	129		1049091	124511640	118		864663	721568
Baimaoshushudou	1110775	123340166	110		1039737	108939776	104		816663	655198
Baimaozaodouzi	1836740	250571074	137		1704147	213087377	125		1391902	1226737
Baimaozi	349351	50436904	145		324611	43203988	133		278458	236369
Baimei	1244396	157186296	125		1160289	134457256	116		952105	814635
Baimoshidou	2522131	331037534	133		2353669	284718285	123		1963087	1700461
Bainzijiangsedou	100242	14723260	142		93948	12601069	128		75081	63292
Baipidou	8501456	1133023755	130		7872904	965539189	118		6000015	5029701
Baipihuangdou	3835309	499242947	128		3538353	420598538	117		2595327	2166120
Baipizao	328188	43981416	134		302833	37486156	124		230439	195353
Baiqi	3370384	409403371	121		3080118	344611141	112		2418496	1921508
Baiqidawandou	1436394	187043888	129		1288715	151722555	116		1070414	915504
Baiqitiejiaopingdinghuang	228506	30669810	133		214106	26376032	122		170366	146866
Baiqixiaojinhuang	1864122	254853275	135		1734064	217252059	124		1308032	1115884
Bairishu	2759126	376084077	136		2498949	308849189	124		1961842	1651929
Baishuidou1	950346	115266691	121		881446	99999537	114		686474	480313
Baishuidou-1	3122796	426917071	135		2974080	379657107	127		2457776	2188252
Baishuidou2	2209280	309054027	139		2065272	267146435	129		1752919	1528525
Baishuidou3	1359812	188027976	139		1246206	158429827	128		978353	833208
Baishuidou-3	1978312	293816792	147		1848963	253150572	135		1565146	1306942
Baishuidou-4	3751044	518399145	138		3414044	433229121	127		2880736	2447929
Baitiejia	996998	129221549	128		923951	109393723	118		611134	512857
Baitiejiaqing	4285539	655182360	150		3989778	554868614	136		3524138	3105009
Baiyoudou	1558244	211327393	135		1461212	180432385	122		1156642	1004437
Baiyuebai	3464900	448880783	122		3241361	390566782	114		1670970	1364608
Baiyuezhua2	937851	129662836	137		873802	111249741	125		713555	613085
Baizhidou	2284847	334933313	144		2125751	279000849	129		1843088	1392518
Banjindou	3845533	581836676	150		3582309	495197072	137		3023575	2680326
Banligundou	4346057	615788516	147		4073520	535635624	135		3335684	2913455
Banniandou-2	5979278	807968407	137		5484922	674602907	125		4402209	3603624
Banxidou	6183633	868225588	136		5746665	736986544	125		4776572	4018829
Baodinghuangdou	2227912	287068130	128		2065567	244924765	118		1545631	1292791
Baogongdou	891719	124236313	138		850001	110449790	129		669210	554362
Baoguhuang-8	2418813	335966508	138		2242207	281694024	126		1850287	1570553
Baojiaohuang	1385496	187359966	135		1292614	161179411	124		1092257	918069
Baojingchahuangdou	2495087	365413323	143		2295053	302690854	128		1944297	1511854
Baoluodou	3610660	412578870	114		3312410	355766126	107		2759078	2121933
Baolvqingdadou	2330323	305930343	131		2177161	259431585	119		1797837	1580703
Baomuji	3211373	460766841	141		2988562	394163451	129		2508675	2055483
Baomujiwo	3757772	516103479	136		3488031	438750644	124		2789249	2376865
Baoqingheidou	1494379	184038060	123		1389655	158991668	114		1070908	850767
Baoshandadou	10615995	1496843532	139		9971083	1308132554	129		7970222	6800906
Baotingdaheidou	1365095	189350428	137		1270276	160466177	126		1010755	847740
Baotingheidou	2023393	279005919	135		1887809	236164201	123		1472899	1292811
Baoxingjingdehuang	1602070	224918783	138		1515836	194183638	126		1301115	1099073
Baoxuan6hao	3568597	484279761	137		3300372	410178387	126		2829350	2459655
Bayanpingdingxiang	2009055	262065855	131		1882234	226222262	120		1509125	1287502
Bayuebai	852787	107231650	119		804247	95271759	112		315921	258765
Bayuebaidadou2	3414915	479336585	139		3188047	399621301	125		2431207	2142373
Bayuedahuangodu	1577522	207921798	131		1489738	185002983	123		1259523	1117522
Bayuedou1	1493000	212559834	138		1399378	184415586	127		1158595	933352
Bayuedou2	532887	78798898	141		496647	66989613	127		412002	327448
Bayuehuang1	2627374	344736604	124		2467527	302454948	116		1359946	1124628
Bayuehuang-1	1596992	233032465	145		1511562	204283563	135		1277384	1020126
Bayuehuang10	5706799	789810992	136		5388378	689762565	126		3910350	3396817
Bayuehuang11	51762	7599021	149		47678	6424561	136		39357	33671
Bayuehuang2	3627465	485293853	133		3389559	413624378	121		2746383	2341025
Bayuehuang3	3707584	499355911	130		3475246	428327561	119		2900287	2492999
Bayuehuang4	2548263	348397434	135		2356369	294974557	124		1804149	1548290
Bayuehuang5	1216385	170556914	138		1134130	147350113	128		950994	806570
Bayuehuang6	828049	112994955	136		776730	97871438	126		640740	544173
Bayuehuang7	773100	106330937	138		714261	89551828	126		581881	487506
Bayuehuang8	129329	17566643	138		122834	15519061	127		38364	32535
Bayuehuang9	1313253	188413061	142		1223141	160347448	130		951720	808753
Bayuemang1	1641490	209986185	133		1534069	178064005	122		1130724	960261
Bayuemang2	5207255	691548098	133		4876538	605977167	124		4187295	3425360
Bayuemanghuangdou	353425	49779202	135		336817	44689102	127		243144	171076
Bayuezao1	78443	10563547	134		73217	9041111	123		40670	34100
Bayuezao2	1994794	273534297	137		1834784	229833965	125		1420346	1215966
Bayuezao-2	2935444	381194086	132		2739778	329949620	122		2256740	1986423
Bayuezao3	1334991	177757174	133		1251904	151746779	121		1023378	873019
Bayuezha1	619147	83484824	132		579208	71761711	121		456933	393013
Bayuezha10	2424988	310429381	128		2239537	261824190	118		1558974	1312377
Bayuezha2	5277954	739007717	136		4926945	632719208	124		4208276	3618696
Bayuezha3	895338	117167991	134		830747	101154506	124		696904	573774
Bayuezha4	2180572	307906539	141		2068673	272450010	132		1663663	1421131
Bayuezha5	2111219	285693699	130		1985249	248295924	121		1620716	1387801
Bayuezha6	942745	130024681	133		884659	113395685	124		748364	553636
Bayuezha7	2534343	356943036	141		2387299	311773588	131		2033523	1755335
Bayuezha8	4443015	582500899	129		4113180	493891165	118		3154959	2630749
Bayuezha9	3966058	512877989	128		3655138	434642091	118		2785330	2341699
Bayuezhaheidou	1735706	247029426	141		1657554	218963641	131		1413026	1205072
Bayuezhua1	1199576	161740008	134		1111882	136718589	122		870334	742424
Bazhongtainkandou2	1497717	204803532	136		1393156	175273887	125		1146651	973018
Beidengxiaobaihua	2277642	324528940	140		2160815	289371920	131		1700042	1429601
Beigaohuangheidou	2363280	324604693	139		2228429	285350071	129		1820508	1561580
Beiman27	4943982	642384608	129		4577873	544613346	119		3777595	3286396
Beimei	1635754	228929601	128		1555327	204527523	119		1259867	1036062
Beishifohuangdou	1291166	180986904	139		1230369	160610193	130		994091	822253
Beishuiquanxianghuangdou	4800475	635116694	132		4518885	547074898	121		3846264	3386534
Beizhuangheidou	360989	48949903	135		340173	43385363	127		252462	219760
Bendidahuangdou	55128	7415442	134		51950	6550476	125		31649	26489
Bendihedou	123585	17894761	146		115179	15268721	134		97096	81376
Bendiheidou1	1957662	261150111	133		1821233	223127721	123		1354422	1149488
Bendiheidou2	2768616	395236933	141		2641370	346045645	131		1999756	1749410
Bendiheidou3	2158919	298666329	136		2024832	262482761	127		1658347	1415755
Bendiheidou4	1083317	152872119	141		1014330	133307276	131		851769	704050
Bendiheidou5	2792794	386487230	133		2591967	331323210	123		2171452	1820563
Bendihuang	2003326	284497922	140		1867700	245209662	129		1579656	1303316
Bendihuangdou	5697263	784157027	136		5366310	682172805	126		4288642	3667956
Benxixiaoheiqi	330018	42158180	124		311392	37484840	117		255642	193050
Bianheidou	4262218	623591826	140		3926666	519978388	126		3335948	2955517
Bianhuangdou	2394556	314001636	134		2206748	262702911	123		1466246	1243762
Bianlimoshidou	528411	70938075	133		493740	60776610	121		403957	349394
Bilinghuangdou-11	1958200	272003837	136		1843965	237452372	126		1505857	1257854
Bilinghuangdou-4	3009596	404942529	134		2870288	361101493	125		2464154	2185254
Binhaidabaihuajia	2114215	265223634	122		1932785	221484468	110		1585133	1265048
Binhaidahuangkezijia	318867	43270460	131		291556	35866351	117		225643	176168
Binhaidameiqing	2866285	365135592	126		2604161	301836636	113		2145778	1718376
Binhaihongchadouyi	5323098	699281545	127		4783258	566819766	114		4003112	3165406
Binhaiwuhuazhuanding	4237031	547791566	124		3807814	443454033	111		3018765	2458356
Binxianheidou	1699699	209293484	123		1575206	179857459	114		1225787	964102
Binyanghuangdou1	4454210	646383501	144		4143363	551021918	133		3430577	2852642
Bixiandasanjiaodou	1289686	178736882	138		1194550	151970926	128		973710	815703
Bixianxiaohaungdou1	1629409	230502856	141		1533853	201653932	130		1288992	1070611
Bixianxiaohaungdou2	2221118	310722415	137		2073976	267244598	126		1722078	1438080
Biyangmiumaohuang	1740897	251159332	139		1573294	207708973	126		1330787	934387
Biyangniumaohuang	5292335	710430098	134		4939206	611427881	124		4124935	3553546
Biyangshuidou	3949003	535497544	133		3729107	466480903	123		2815826	2396550
Biyangxiaolvpidou	621104	77810754	128		576162	67793523	120		477789	386408
Biyangxiaozihuang	2846692	418134503	142		2659279	359570277	129		2243495	1781979
Boaihongpizaojiaozi	14743008	1970453675	132		13464119	1668513969	123		11229003	9381782
Bodigao	1234106	162287605	137		1151109	139528378	127		932349	810088
Bodijiangheidou	1775667	235510188	132		1645715	199362702	121		1340109	1157576
Bozhidou	1275179	173229903	136		1163706	144980704	124		929022	789977
Caidou	1369359	188390309	136		1284587	165266298	127		1066960	911889
Caihuangdou1	1445298	199853031	138		1360662	176436011	130		1148921	944660
Caihuangdou2	4138982	602005136	139		3889844	524871118	129		3127743	2652142
Caipidou	327907	46968375	142		305023	40665105	132		258217	203793
Caizhongpu1	1375307	178836571	129		1277829	152081962	118		1057135	934281
Caizhongpu2	1602494	209723647	131		1492770	178945472	120		1186895	1035694
Cansidou1	1848524	255775916	139		1712257	217652062	128		1400785	1145762
Cansidou2	794353	107896004	139		740941	93804807	130		637601	530005
Cansidou3	1786337	244018748	135		1674162	209915810	123		1395960	1222585
Chadou1	12691380	1907143365	151		11790991	1618351425	138		10231872	8775822
Chadou2	1337322	180537866	136		1217754	150495656	125		970977	807846
Chadou3	6497391	864056745	131		5966545	735302203	122		5381803	3866900
Chadou4	1335709	175509461	129		1233582	151432080	120		1067681	785315
Chadou5	5383094	749333992	132		5061416	652874915	123		4225373	3614557
Chadou6	4278107	607109275	141		4010044	531719848	132		3382262	2896884
Chadou7	2585786	368561888	141		2401849	316481208	131		1934429	1720660
Chadou8	263453	34619670	132		245164	29818959	123		142321	114413
Chahuangdaidou	1436983	198396053	138		1328631	168547146	126		1022461	877255
Chahuangdou1	643769	86294520	131		609157	75571949	121		522537	404357
Chahuangdou2	3644104	482064350	133		3403462	415637611	124		1964010	1632957
Chaji18	1508529	208844058	141		1392206	176061505	129		1133137	943881
Chaji5	2643991	368150632	138		2457491	313865936	127		2105836	1763934
Chamoshidou1	1746552	229497634	131		1620232	194889417	120		1319019	1163635
Chamoshidou2	4115851	557163088	133		3762678	459569313	121		3060309	2583710
Changbaidou1	2846186	383071124	132		2676220	330867598	121		2214694	1923124
Changbaidou2	2798521	391552630	137		2642542	342443790	127		2194025	1861358
Changhuangdou	2214267	286018796	132		2086982	252356544	122		1798799	1461805
Changjihuangdou	2629244	382384153	142		2502813	341165806	133		2083253	1712060
Changlihei'	319536	40706812	127		288164	33477848	116		221554	181368
Changlingqingdou	2065168	283340953	137		1884336	235267760	125		1531450	1320575
Changqidou	2554443	356228674	138		2386066	302845792	126		2050036	1688536
Changshanidou	1357739	179463765	132		1269410	157621557	124		1053315	927732
Changshoushiyuehuang	3831777	540581987	141		3571637	465567264	130		3002621	2563062
Changtinggaojiaohonghuaqing	2614077	291567782	114		2396957	251251755	106		1957869	1516173
Changyuanxiaotianedan	2481978	319272514	127		2306444	272299601	117		1646333	1379270
Chapidou	3690953	506781732	139		3388030	424804620	126		2790220	2344770
Chasedou	2492640	324862058	132		2313215	277552733	122		1405638	1173428
Chashanheidou	2040980	280393704	136		1884910	238673250	125		1533342	1305909
Chenchadadou	4340963	627141907	135		4061217	541541591	125		3511102	2843104
Chengnanzaodou-2	2080393	291832781	138		1960050	249758419	127		1656155	1406700
Chenliuniumaohuang1	3017778	392063298	128		2777983	327757959	117		1845072	1570780
Chenliuniumaohuang2	1439529	187800010	131		1340428	162529963	121		1084654	921154
Chenxiqingpidou1	2694429	397086301	145		2520656	346037082	135		2122671	1745486
Chenxizidou2	2579003	378382438	145		2440683	332089518	134		2090796	1760596
Chi382	2557281	375061763	137		2415042	328733676	128		1631402	1412309
Chibuliuheidou	899690	121259616	132		846154	104127951	120		701894	607450
Chichenglvhuangdou	1152093	158204356	136		1079225	138393750	126		866076	743506
Chifengdali	1898877	246151655	127		1754278	209684721	117		1409368	1227203
Chihuangdou1	2105979	287278805	135		1939574	241354939	123		1526874	1292657
Chihuangdou2	2751775	374938598	136		2577438	318649394	124		2116002	1819940
Chihuangdou3	871453	105064513	120		811156	91519634	113		605713	485731
Chihuangdou4	1868145	259852367	139		1747879	224504259	129		1460079	1244349
Chilvhuangdou	1544676	206781939	135		1426871	175616542	124		1151711	986547
Chiniumaohuang	1138945	157717649	137		1048403	132365740	125		818304	713561
Chongqingheidou	3335574	462857523	139		3103198	398337423	128		2520563	2143079
Chongqinghuangdou	100314	13802599	139		93740	12065092	130		49365	40647
Chongqingjiuyuehuang	1335607	187150844	140		1258001	162674066	129		1011424	869884
Chuanmanheidou	624080	84047583	132		584329	72062008	120		485046	418044
Chuanpidou	2823772	379753618	129		2575430	310966195	115		2061142	1750784
Chuanpiqingdou	3073728	411258483	128		2784846	336772084	115		2266932	1931580
Chuanqi	1414123	183200863	130		1321868	160076224	121		993431	805046
Chuciandabaidou	1624846	222360970	135		1522930	192523075	124		1251320	1066203
Chunheidou	829334	111886065	139		781428	99313291	129		297507	237843
Chunheidou1	2040500	253252344	115		1925951	222972696	108		1438151	1153943
Chunheidou2	501718	67692156	135		475889	60622451	128		368772	285806
Chunhuidou	2404390	338237632	140		2241197	289783176	128		1836079	1626210
Ciweizihuangdou	2129839	301934888	138		2012392	263124143	126		1636427	1392241
Congmingbaimaobayuebai	868510	125551633	144		812275	106903651	131		672663	505656
Congminghuangmaobayuebai	1445128	175876160	115		1360426	154421749	107		1136790	923281
Cudou	2069643	231281830	117		1895605	198238701	109		1507601	1183893
Daanniheimoshidou	1467781	184643356	125		1368844	159212096	116		1046496	840960
Daanshenzhuangmoshidou	1651507	218433799	129		1557740	193499040	120		1205333	939360
Dabaidou1	2939361	383836627	135		2739752	334915934	125		2304278	1921794
Dabaidou2	2444623	317033939	130		2290350	272597085	119		1922251	1685634
Dabaidou3	2624988	344329412	129		2462743	297597639	119		2005104	1758232
Dabaidou4	1248971	161679518	130		1144956	134481583	118		893331	760066
Dabaidou5	3224938	427728652	134		3027466	373791545	124		2449231	2042014
Dabaimao	1907431	253248305	132		1798179	221891653	123		1522037	1201324
Dabaimaodou	684743	95444986	136		647846	84381063	126		459946	383105
Dabaimaodou-1	1712783	234106961	139		1590821	198805349	128		1322114	1156838
Dabaimei1	5358399	776684918	140		5002839	663965063	128		4165060	3543918
Dabaimei2	4317233	569996465	136		4057087	494742364	124		3407792	2926465
Dabaimei3	1708339	219276283	129		1583106	185501617	118		1290866	1127122
Dabaimei4	4559849	609860423	129		4117158	495315774	115		3425521	2931181
Dabaimei5	1297142	169116967	128		1168147	137418261	115		921831	778450
Dabaipi	1584468	215258254	133		1490636	185617128	122		1237575	1079073
Dabaiqi	236428	29576298	126		215960	24868213	116		165908	135281
Dabaiqizi	1302101	168219661	130		1213117	144190138	120		1006968	874490
Dabaishuidou1	4427390	586918606	135		4121151	505307018	125		3513119	2990208
Dabaishuidou2	2659822	382709106	138		2520214	333940794	128		2183282	1822025
Dabaishuidou-2	1704161	239244900	137		1591407	207639100	127		1317750	1121733
Dabaishuidou-3	1540509	225863495	148		1433186	191977139	135		1205352	1020392
Dabaishuidou-7	1515150	204228285	134		1430441	180129928	125		1163903	1031815
Dachadou	350166	44389798	130		324971	38151297	121		251677	212329
Dadou1	4564252	634680090	138		4232333	539702817	126		3599880	3176793
Dadou2	1097316	141639208	128		1021345	121837933	118		833409	727878
Dadou-2	4030904	515889029	127		3631180	413631808	113		2937381	2525141
Dadou3	1159410	149925823	127		1075946	128469291	117		871503	756853
Dadou4	4446654	619385937	131		4176879	535018097	121		3645034	2934762
Dadou5	4833029	687023008	141		4478329	591058304	130		3770785	3329658
Dadou6	1727237	243201568	141		1626163	212965246	132		1367202	1174183
Dadou7	1037491	139920161	133		979832	120445822	121		738875	639452
Dagehuangdou	2371086	329365199	137		2206206	281379494	126		1816590	1538043
Daheidou1	2349525	325014271	138		2201045	280573947	127		1878827	1577578
Daheidou10	190299	27163053	140		177309	23375376	130		107525	92135
Daheidou11	1095463	152101580	136		1032130	133276170	127		874431	717357
Daheidou12	2020237	270130022	131		1913172	238336993	122		1396824	1145234
Daheidou13	2564378	352507046	136		2410782	309649681	127		2034311	1579982
Daheidou14	2167618	301284360	140		2042879	265517276	130		1674997	1407091
Daheidou15	1725783	237302444	135		1599054	201134922	125		1262648	1073030
Daheidou16	3685950	506231069	138		3440587	437064171	128		2878284	2460601
Daheidou17	2611325	373198542	143		2460586	327041987	133		2125510	1820510
Daheidou18	2791024	394657923	140		2669822	351300617	130		2311423	1959910
Daheidou19	2176109	304774543	140		2034222	264389183	130		1684505	1463158
Daheidou2	711491	96045537	132		675191	83469884	121		512565	436902
Daheidou3	1513933	230665019	148		1434699	203810359	138		1274773	992672
Daheidou4	4747040	611564486	128		4328106	518683356	119		3749969	2914470
Daheidou5	1091939	147479630	133		1019205	126208323	121		818216	708580
Daheidou6	3858869	544116577	135		3605540	473841107	126		2866911	2462716
Daheidou7	4569432	647172855	141		4185514	543923899	129		3397260	2828279
Daheidou8	2278249	307960751	133		2137280	264351000	121		1684068	1472189
Daheidou9	1863784	252615724	131		1759408	217197150	119		1420282	1231403
Daheiqi1	2364592	299947206	127		2102672	239445492	113		1654025	1411644
Daheiqi2	1642490	222207698	132		1536323	192258227	122		1303771	1073635
Dahongdou	2211957	299242708	131		2088343	259585343	122		1528994	1297098
Dahongheidou	2358821	335074504	135		2239596	293874167	124		1939465	1658987
Dahongqi	2165462	278846278	129		2022673	239711330	119		1673464	1439440
Dahuadou	937275	129353807	138		889801	112337724	127		753408	623463
Dahuaheidou	1356007	186710827	134		1265146	159555931	122		1059325	859628
Dahualian	2799649	369336775	129		2642054	324581061	121		1770047	1483026
Dahuangdou1	1342026	178486273	120		1273964	158667473	113		647842	537276
Dahuangdou10	4989305	713859762	138		4688029	615113864	126		4016942	3372661
Dahuangdou11	309180	40956578	135		292388	36656533	127		160884	128499
Dahuangdou12	3697120	474090087	129		3434067	412417711	120		2903139	2354734
Dahuangdou13	2111374	271439187	138		1972591	238517384	128		1673827	1371908
Dahuangdou14	9679352	1297307517	133		9018402	1126903143	123		7821057	6546004
Dahuangdou15	306504	37306021	127		286797	32930839	119		165923	131373
Dahuangdou16	4007367	527913142	134		3750654	463373951	125		3128589	2548394
Dahuangdou17	4952532	679913286	136		4566548	570567293	122		3683102	3183261
Dahuangdou18	340182	45619309	131		316853	39093168	121		266024	221467
Dahuangdou19	1446628	197558400	137		1320353	163433664	124		1057246	899767
Dahuangdou2	2252834	258073157	118		2111070	225778041	110		1682614	1313555
Dahuangdou20	1837310	271408606	145		1735190	238831196	134		1471550	1260893
Dahuangdou21	6169294	902496072	143		5654526	765326796	132		4970543	4193141
Dahuangdou3	1426200	175678526	123		1311420	149010331	114		1049417	832445
Dahuangdou4	1775187	246676938	138		1667028	210441152	126		1370691	1144757
Dahuangdou5	7316487	1102324131	150		6794828	926980685	137		5975676	5293887
Dahuangdou6	867456	112062819	128		781007	91043581	115		647018	546892
Dahuangdou7	839514	108435689	128		774286	90812459	117		636594	511782
Dahuangdou8	4434585	584265547	129		4019854	477839936	116		3194455	2700713
Dahuangdou9	929769	121343919	129		865488	104905314	120		656993	562456
Dahuangmao	1337581	190785721	142		1248670	166032319	132		1070628	811373
Dahuangpi	853814	112366844	131		792538	95184891	120		650038	558889
Dahuangzhu1	1067509	116185191	110		1011240	103505290	104		861371	666737
Dahuangzhu2	2810049	376125869	136		2558741	313204328	124		2125102	1838393
Dahuapi	191803	26000997	136		179428	22258764	124		133112	114543
Daimidou	1779142	197138487	110		1681988	173793991	103		1433011	1089280
Daimidou2	4317283	600170321	140		4024510	517383140	129		3383815	2867810
Dajinhuang1	1236935	160938796	127		1122048	131001088	114		929117	797602
Dajinhuang2	1350642	183669435	130		1264463	159224180	121		816635	665633
Dajinyuan	1221773	159185658	128		1120397	130870057	114		932434	792493
Dakehuangdou1	1505223	212962563	134		1414475	185595169	125		1173990	947761
Dakehuangdou2	6913551	971106495	141		6422434	837984931	131		5436815	4721205
Dakehuangdou3	2047911	275299195	136		1926043	242423545	126		545090	428741
Dalaibianchamoshidou	514604	63523784	127		487132	55891163	118		374865	289750
Dalaoshupi	3438249	492362779	139		3206268	422513136	127		2693498	2265145
Daliandou	8454391	1284014966	151		7822372	1078680581	137		6748247	6004357
Dalidou1	9546333	1410027487	144		8895968	1221379857	133		7834041	6288753
Dalidou2	1091657	134207903	121		1026064	117286129	113		703825	570737
Dalifengbi	2642693	353512028	131		2471776	307310544	122		1804133	1537121
Daliheidou	150292	20001758	135		142056	17701142	126		77737	65244
Daliheidou1	1385197	183888460	129		1272913	152061178	115		1014750	866314
Daliheidou2	1211728	165866152	138		1142673	147159837	129		928000	772801
Daliheidou3	1362084	187731062	138		1279607	164254207	128		985724	843350
Dalihuang1	44104	5202491	120		40892	4497850	112		29803	22259
Dalihuang2	363458	46804076	128		333054	39052213	117		270202	225169
Dalihuang3	5367927	711305170	131		5060090	610756122	120		4298897	3756857
Dalihuang4	5783364	765137529	134		5391732	653209219	122		4397770	3837854
Dalihuang5	4399246	581583402	133		4116557	501940908	122		3517558	3041564
Dalimoshidou	2770594	385095699	139		2623850	336318893	129		2116149	1821863
Daliqing	4244095	559123777	130		3898415	471110422	121		3146486	2539918
Daliqingpidou-1	2603262	375447989	143		2424424	321897494	131		2039482	1736090
Dalizao	1054071	147932606	138		978562	126215770	126		789330	670466
Daluhuangdou	2482863	365380081	147		2327299	315715292	136		1961260	1645217
Dalvcaidou	1613504	215187361	132		1517653	187757988	123		959650	801025
Dalvdou1	1744933	221775896	128		1612568	188492373	118		1337405	1165679
Dalvdou2	3071583	418464062	127		2895681	367391835	119		1887167	1563618
Dalvdou3	3039327	420814964	136		2868775	368078542	126		2448582	2050714
Damaojiao	7752845	1047269782	129		7230088	904917911	119		5606123	4670338
Dameihuadou	4027469	573530512	140		3787739	503533971	131		3142978	2692431
Damingbaidouzi	3941229	554552618	135		3708023	484906868	126		3128297	2586602
Danbachengxiangldouzi	767827	105379109	137		719223	91156192	127		579935	500543
Danchengdazihuang	7493073	1008423263	133		6942521	862344734	123		5817515	4998697
Danchengtiejiaoqing	1350505	176030574	130		1263116	153985563	122		878579	730091
Dangdidadou	5451024	767934013	134		5105329	672713753	126		4185770	3580066
Danlengliushizao	7817756	1150843561	145		7270389	995694051	135		6356302	5262845
Dannidou1	4050168	566687240	135		3779081	487286987	124		3178851	2723110
Dantudahongpao	4659156	592290599	126		4184015	480285197	113		3424645	2783489
Dantuxiaowujia	2460310	331196806	133		2314858	284990175	121		1828295	1549429
Danyangbaihuadou	1053538	138486787	126		970312	115467738	114		820281	640648
Danyangbaihuashuibaidou	143220	17426188	125		131219	14733261	112		108414	80875
Danyangdaziqingdoujia	2319945	317957984	122		2172104	275685982	114		1856858	1575981
Danyanghongchadou	1423180	179345504	126		1289921	148927090	114		1047941	791004
Danyanghualiandou	1398271	191125730	134		1309723	165759170	123		1096055	891978
Danyanghuangdouxiangbing	7978402	1037346835	127		7206484	850571187	113		6036130	4900151
Daotianhuang	622306	90339870	145		578072	76239543	132		476887	328879
Dapudou	1421383	173822078	120		1328977	153078615	112		708472	554203
Daqingdou1	332967	40005947	120		311287	35267848	113		229458	176109
Daqingdou-1	1970362	286489433	144		1848564	251110967	134		1525560	1216746
Daqingdou10	2125548	256584060	121		1982005	223033688	113		1495505	1217406
Daqingdou11	729431	105264037	142		681020	89083970	128		586356	440110
Daqingdou2	1036942	139105667	136		973984	122766278	127		823808	638515
Daqingdou-2	2424921	357550604	148		2289090	310830357	136		2029993	1623212
Daqingdou3	2402986	333299949	135		2244318	287457520	125		1852447	1579724
Daqingdou4	941098	136873042	144		875999	118275449	133		738200	596337
Daqingdou5	5809882	765738602	131		5397412	653741392	120		4499623	3959869
Daqingdou6	3827594	496108939	130		3609323	437882260	121		3070451	2446605
Daqingdou7	5398227	706776121	133		4999381	607115734	123		4265875	3438556
Daqingdou8	2616324	332170938	121		2445836	291023072	113		1213218	969260
Daqingdou9	1097978	127628792	117		1019512	110799419	109		762641	608362
Daqingli	1642596	229334774	140		1531140	195426196	128		1273702	1090583
Daqingpihuangdou	1473924	203300867	137		1378941	177621065	128		1090298	934170
Daqingrangheidou	2683704	353683852	124		2488131	305371403	115		2084857	1802908
Daqingren	6085472	878270557	143		5608728	747089703	131		4647137	3877698
Dashuangqing	243509	32354693	137		224100	27493536	126		187030	153761
Datianedan	522499	67056066	129		491236	58544228	120		167281	136968
Datonghuerhao	3657417	518042194	135		3434384	450069007	125		2848494	2418952
Datoumaodou-2	1695410	226445542	133		1584313	198394754	124		1259231	1096324
Datunxiaoheidou1	3145859	430290295	136		2960079	379533966	127		2447100	2087605
Datunxiaoheidou2	4135661	574731180	139		3874486	503298847	130		3120131	2690576
Dawandali	2839018	342718384	121		2631551	293490673	112		2181400	1729105
Dawubayuebao	4901635	649407638	120		4646804	567183596	112		3805707	3164774
Dawudahuangdou	275424	31185908	115		258161	27539174	108		167110	116511
Dawudou1	1181943	147138357	123		1101454	126996962	115		878491	695073
Dawudou2	3048403	413395485	132		2864139	355168948	121		2427751	2120219
Dawuqingpihuangdou	1187272	145894215	121		1109236	127375917	113		785740	633374
Daxiangdou	420575	58318540	137		394693	50393421	126		325409	279853
Daxingheidou	5098388	675835109	130		4614419	550654479	116		3672097	3196430
Daxingqingdou	1246958	169116569	136		1171509	148392628	127		967926	824737
Dayangbaidou	2111030	272895610	133		1975444	232447175	121		1400330	1185576
Dazongdou	6704207	1016499061	151		6257331	858005227	136		5466459	4887631
Dengfengchangyangheidou	12350896	1721367126	133		11481806	1480645299	124		9726314	8365396
Dengfengtianedan	7481705	981147468	131		6893111	843932734	123		5535251	4568040
Dengyaodou	3319191	467900235	140		3128535	408829461	130		2597545	2196874
Diliuhuangdou-2	2067047	268919399	128		1940110	228599755	117		1392707	1180166
Dinganxiaoheidou	1237116	176990823	140		1159744	155136275	130		949508	796150
Donganzipidou	3777131	559654822	145		3528392	480714063	134		2971384	2474028
Dongdadou	5296922	729732985	131		5008607	643510092	122		4340312	3392836
Dongdou	8047215	1109056764	139		7596346	962955379	128		6458557	5467030
Dongfangheidou	1271891	172049512	135		1194873	151198048	126		999061	839669
Dongfengduludou	47118	6898437	148		43921	5910258	135		34134	29030
Dongfengheduludou	3352569	409584702	122		3061659	346918756	113		2485247	1911555
Dongfenghuangdou	945934	128390286	136		895987	114825339	128		729480	571408
Dongfengjinyuan	5567922	838545420	150		5177578	708931107	136		4543766	4023230
Dongguantuhuangdou	1524593	211445182	138		1400324	178348399	126		1172177	983596
Donghaibaihuacaojia	1590269	200117697	123		1450061	168174139	111		1178356	929297
Donghaihuangchengsilicao	769261	95610139	127		708413	81432648	115		575598	431710
Donghairuantiaozhi	3539182	456010559	127		3172105	369594419	114		2541036	2056505
Donghaitaolinsilicao	3607490	448941891	124		3211774	362466878	111		2614525	2132944
Donghuangdou-1	3760075	525831409	137		3528416	455470031	126		2965726	2519899
Dongliaodalihuang	2373464	297207896	123		2191172	253672140	114		1649333	1320515
Dongliaokeshaung	1654357	205021359	122		1521496	175040649	114		1202197	956642
Dongshanbaimadou	1564581	205786634	122		1474978	181516832	115		313041	257340
Dongtaizhongqiujiao	2377539	306560913	127		2144487	251094566	114		1753121	1418080
Dongwudadou	1679388	243518138	144		1570019	209486899	132		1303914	1085209
Douqing	5470481	807410931	146		5071787	675998774	131		4390504	3392430
Douyadou	1175640	151711733	127		1096625	132555334	119		868852	687931
Duchangwudou	2184367	303685796	138		2032879	259484306	126		1680768	1453615
Dujiaqianhuangdou	3498730	463893417	128		3259577	399117869	118		2458773	2037281
Duludou1	2136264	284674104	131		1977581	239452088	119		1620565	1367885
Duludou2	364143	53461506	146		339556	45872405	134		285157	236089
Duludoub	1516605	181330013	120		1399526	155774181	112		1133491	902411
Dulumei	77321	11512215	148		71779	9807722	136		59540	50964
Dushidaheidou	2145458	300471736	139		2038901	267715428	130		1687037	1415786
Dushidaqingdou	849719	115728431	134		807040	103145423	126		614266	519899
Duwodou	912995	132018850	146		845886	110379491	132		721786	505225
Ebianheidou2	2200865	307941082	139		2062692	267691649	129		1681828	1405351
Ebianhuangdou	1203319	169886209	138		1118678	145506562	127		913641	778918
Enpingqingdou	6262325	918791466	143		5764093	786027430	132		4901998	3973738
Enshizaobaihuangdou	425850	50241772	117		392437	43365152	110		258143	200768
Erbozao	1192016	161556807	135		1109498	138509842	123		877690	730652
Erdayang	1469536	172443387	118		1345749	146763582	110		1120394	842043
Erfanzaohuangdou	1481158	197242240	130		1381148	168128541	118		1085419	921678
Erfazao	4657381	683961839	147		4334115	591942544	136		3584438	2936669
Erheidou1	1453393	190483072	128		1320138	156384409	114		1046393	886418
Erheidou2	5106064	725298744	142		4770389	628959515	132		4074341	3540068
Erhuangdou	1731194	226187048	129		1555044	183510028	116		1283804	1100952
Erhuangpi1	2133254	308801454	135		2017410	269938767	125		1658665	1394512
Erhuazao	1605221	218385181	135		1481432	185016254	123		1168596	1016048
Erjizao	2052539	299564523	146		1923532	259388959	135		1619158	1308210
Erjizaodou-2	3212940	455437204	135		3005395	396383477	126		2536532	2109694
Erliheidou	6095366	804275432	132		5679184	696659555	123		4703456	3995666
Ermianzihuangdou	1328663	177073541	130		1238237	151284147	119		982555	856148
Eryezihuangdou	9048358	1368789124	151		8440240	1156299707	138		7172299	5940396
Erzaodou	1119455	147067502	129		1045364	127687162	120		838003	696915
Fangchengcaohuangdou	1524864	204100211	132		1428034	177839332	123		1091935	942029
Fangshanheidou-1hao	4995881	703350340	138		4649122	612417711	128		3742460	3202116
Fangzhengmoshidou	5311070	781775983	139		4965670	665924364	128		4288656	3622841
Fengchengmadou	1755221	242240869	143		1631232	207534065	132		1379348	1155867
Fengchengzaowudou	1140373	155195959	137		1061887	132736074	126		851374	712192
Fengdihuang	3431306	443767678	129		3179837	377775238	119		2589872	2215885
Fengpiqing	1142529	164497570	140		1070256	142148355	128		885451	701751
Fengshanbayuedou	1807225	244000379	129		1699267	214003210	119		1449745	1157391
Fengshouhuangdou	1817392	264664959	145		1667452	224068601	133		1430406	1233670
Fengshunxiaoheidou	425375	59146034	136		400804	52349028	127		311860	248632
Fengxiandabaipi	3016098	394852037	127		2739661	325786669	114		2290283	1828007
Fengxianniumaohuang	1908323	255250608	135		1768696	212866895	123		1307490	1111084
Fengxianniupihuang	3585359	492058835	135		3359014	420692535	123		2652702	2224146
Fengxianshuidanhuang	1728865	218317200	118		1635859	191406170	110		1248849	1006375
Fengxianxiaohuangdou	1951450	266448709	133		1824673	227616113	122		1483203	1262825
Fengxianyuejiaohuang	4792141	619067661	126		4348348	511993724	113		3666586	2894116
Fengxiwudouzai	242659	34775667	142		228940	30327843	132		193993	155403
Fenqing2hao	2073517	290973046	140		1889037	242492597	128		1545098	1282027
Fenqingpi	1262251	168446156	121		1190241	148174317	113		693815	573562
Funanchadou	2314958	314735317	136		2149851	269524876	124		1779418	1533656
Fushendou	2201293	246344256	114		2050043	214295634	107		1706209	1301890
Fushunwuzaodou-1	1164099	167817526	144		1091203	145626340	134		948990	724590
Fuyuduludou	2123505	261960603	122		1973766	224940121	113		1519093	1202752
Fuzuodahongdou	3493434	480533329	137		3296187	423931960	128		2769003	2352506
Ganguhuang-2	1343069	187691492	144		1248530	160508280	132		1011861	892061
Ganluanzi	1256422	175735615	138		1190460	153331605	127		1003662	875089
Ganyuchundou	414356	50157078	126		381744	43159440	113		309351	237687
Ganyudahuangdoujia	394338	48790044	125		363767	42063336	113		299264	216676
Ganyuluoyeqingyi	1901917	231369193	122		1720004	191562555	110		1361207	1095596
Ganyupingdinghuang	70888	10566661	148		65582	8878469	134		54513	47978
Ganyuxiaoqingdou	5348216	672368163	123		4808252	548676596	111		3853810	3191779
Gaoanbayuehuang	175076	24131471	140		162036	20505640	128		131170	109925
Gaoganhei	1021579	137579304	134		951096	118134650	125		784996	630126
Gaojiaohuangdou	1059365	121413320	113		974092	104682801	106		742406	590980
Gaojiayingheidou]	3870063	548474512	141		3629129	479039415	131		2891406	2508625
Gaoqiaohedou2	3858290	564892931	146		3587567	488383506	135		3069651	2531912
Gaoshandou1	4123101	578847118	141		3807016	491772152	130		2998046	2628682
Gaoshandou2	2262977	268760548	116		2119883	235296519	109		1504694	1184437
Gaoshanheihuangdou	1641434	217926109	134		1509151	183346922	122		1165907	997183
Gaoshanniumaohuang	2058901	286537367	137		1911074	243728567	126		1493175	1288125
Gejutiao	1172918	159672311	135		1097816	137027529	123		887505	771645
Gong474	1334044	171890435	128		1249571	148272287	118		1011361	882946
Gong474hao	815039	99373180	129		753692	85291650	120		606248	480823
Gong476	2101630	274082932	129		1950783	233466829	118		1596571	1399797
Gong476hao	6235975	778528608	123		5794892	668166880	113		4799025	3764313
Gonganchahuangdou	866368	114278288	119		820004	100457539	111		684910	556753
Gonganxinlindadou	2902200	426240126	142		2667343	352981456	128		2323071	1662671
Gongchengqingpidou	2958233	425465741	128		2829482	381666331	120		2442241	1972655
Gonghehoudingkui	1020869	132406806	130		952948	114056852	120		796093	689937
Gongxianheidou	4350047	578279537	132		4084175	504229552	123		3354738	2850141
Gongxianhonggundou	2033759	266501059	130		1902781	231246428	121		1521586	1283260
Goujiaohuangdou	1306879	193078440	144		1218692	162593287	131		1018710	819119
Guandongdou	767476	103787318	138		709713	88743994	127		576431	466399
Guangexiaodongdou	1106350	161896651	145		1024584	138085535	133		888934	735709
Guanghuang	1876810	262426346	138		1740217	219751157	126		1441322	1231399
Guangjiawudajinyuan	1384526	191644098	137		1318616	169415439	128		1097219	941658
Guangshantianedan1	1927502	237156401	126		1787363	206067173	117		1456501	1213312
Guangshantianedan2	2838274	363981695	130		2644839	311663740	119		1988303	1672025
Guangyunhongmaoyoujia	3750286	479328010	125		3428778	399344889	112		2882019	2269379
Guanqingdou-1	748176	103635987	138		697360	89082918	127		560542	463749
Guanyunchundou3hao	13311162	1710117894	126		11819878	1367729184	112		9770165	7915621
Guanyunfengqingdouyi	2932031	375644745	127		2658083	306398030	114		2217549	1834831
Guanyunhaibaihua	1314597	180905212	141		1228937	154532646	129		935596	794617
Guanyunhongmaochun	3482479	448737226	126		3127208	364938074	113		2566284	2062173
Guanyunhongmaoyoubing	1693304	220283410	125		1554814	184485515	113		1290498	1008057
Guchenghuangsedou	652576	74812949	113		610430	65868241	106		309573	218398
Gudou	5351817	719080931	131		4841617	585575479	117		4057122	3555435
Guhuangdou-4	4860180	713802142	145		4520720	616090733	134		3920142	3208083
Guichiniumaohuang	811624	115522104	137		760112	100719003	126		644283	499892
Guilianbaidou	1241021	166649721	135		1162751	146586041	126		999346	772216
Guluohedou	2675120	392195251	147		2487075	336612498	136		2139729	1804887
Guluoqingdou2	1847985	256606311	138		1726462	221873140	127		1473562	1272683
Gunaodou	4375525	638777908	143		4078677	544293467	131		3439495	3137171
Gunlongzhu	3906197	521580562	132		3651186	454725654	123		2742653	2365055
Gunshanzhu	2275181	306143879	134		2109713	266473767	126		1705942	1495725
Gutiandou	1586970	197139772	123		1463205	169225548	114		970889	790621
Ha1hao	977415	144555797	147		908075	123571656	135		784202	650379
Ha3hao	1174561	150594660	127		1090014	129172137	117		917606	797868
Haianciyudou1	1698826	240631503	141		1564213	201034531	126		1330638	983073
Haichengheidou	2566189	314576426	123		2358925	269159583	113		1909663	1498519
Haichengmoshidou	959635	124427680	129		895357	108184588	121		679881	532057
Hailunduludou	7960994	1124350064	139		7476919	972394854	128		5992310	5063881
Haimenbaimaojia	1611516	211056168	130		1502569	182664381	121		1180046	974386
Haimendaoshuhuang	373121	42644009	115		345393	36940257	108		242260	192813
Haimendengxifengjia	100742	12834990	127		94132	11094902	117		61550	48191
Haimenhonghuadongdongqing	1639391	201466833	120		1534428	175056459	112		1111982	921931
Haimenjiejiesi	803116	116403447	141		742029	98016885	128		634528	482271
Haimenshalvdoujia	2415227	300561538	123		2268683	262464647	114		1727879	1415572
Haininghuangdou	2583693	382267447	147		2446658	334036513	136		2078102	1735567
Hanchuanbayuezha	3250413	403621295	117		3043437	350790332	110		1653026	1364381
Hanchuangfenquinghuangdou	13733509	2010349086	146		12616769	1640214089	129		10811665	8926569
Hanchuanhouermao	674358	78703333	113		628472	68943121	107		372641	280046
Hanchuanwulubai	337101	48210280	144		313721	40988306	130		263792	196351
Hanqingdou	503655	69337856	137		472621	59535573	125		382318	312653
Hanyuanabalixiaoheidou	80403	11029562	136		75489	9593545	126		52403	44602
Hanyuanhonghauchidouzi	1123246	149198273	137		1054760	130413091	127		619119	498404
Hanyuanqianjinqingpidou	16556115	2342347564	140		15345531	2004630395	129		12312416	10804000
haoxianqianjindou	1247527	168583220	132		1172675	144004508	120		938862	767728
Haubaidou	1808863	243187129	136		1688130	208041712	125		1385669	1127301
Haungmaomao	353082	48639864	138		330475	41923046	127		271193	231704
Hebei45	1341573	183337366	135		1280355	159969234	124		1086919	947883
Hedadou1	1702518	209578999	124		1573308	179702512	115		1264991	1002899
Hedadou2	3805975	531935941	139		3582052	464337784	129		2956485	2498099
Hedadou3	611955	80081312	130		577246	69160304	119		475983	360642
Hedou	2256134	307980721	138		2095689	263979071	127		1773326	1525756
Hehonghuangdou	2438379	341564528	139		2256003	288679975	127		1882756	1595425
Heibaidou	448921	61128100	134		422882	52978311	123		345631	302119
Heibazha	1605246	218859890	135		1511072	188657784	123		1214774	1029351
Heibiqing	723509	100683135	135		684135	88703105	126		570773	469354
Heidadou1	1167005	160823858	134		1093671	139909976	124		909563	748083
Heidadou2	1240606	170956040	131		1178682	151236058	122		926510	769990
Heidadou3	3685648	503156174	136		3460826	440721881	126		2816108	2324567
Heidadou4	2473164	322842610	129		2315724	278402772	119		1926619	1678839
Heidadou5	1445501	211958167	142		1339433	178023399	128		1164288	789228
Heidadou6	2690106	367359094	132		2507098	317907101	123		2052197	1756573
Heidou1	1707177	237430852	138		1573209	200760551	126		1210340	1042291
Heidou10	340635	47095369	142		314476	40047417	130		263949	213561
Heidou11	5142264	764984577	148		4854201	678253366	138		4354123	3318796
Heidou12	3872663	576677770	146		3667066	515550785	138		3349240	2566273
Heidou13	1716808	231839971	131		1617436	200000666	120		1372973	1183878
Heidou14	1095815	149632738	135		1041922	130245516	123		858180	744868
Heidou15	2277032	310854165	134		2149627	268272681	122		1775265	1552472
Heidou16	3724719	536595152	140		3508625	469696602	129		2043302	1776734
Heidou17	1172551	151095020	127		1076617	126957821	116		861137	737266
Heidou18	1331920	181820819	134		1264898	157921205	122		1071402	931114
Heidou19	1339158	180130372	133		1246923	152982381	121		1001671	871626
Heidou2	144676	19197844	131		135678	16573374	121		107402	90816
Heidou-2	15176293	2217626685	145		13977528	1796608174	128		11995201	9889234
Heidou20	1706681	231364516	135		1596487	198755435	123		1286562	1123178
Heidou21	1938385	266175328	134		1836396	230017827	122		1466360	1274348
Heidou22	2412286	337987129	133		2271318	291410048	122		1869302	1657709
Heidou23	2795641	383583789	133		2620602	328906500	121		2137661	1885409
Heidou24	5836853	794641643	133		5419276	682895618	123		4396967	3832568
Heidou25	1936191	254756734	125		1782221	215071462	117		1383620	1137259
Heidou26	738743	88609416	122		679253	76239215	114		504824	400230
Heidou27	1407004	197848900	140		1323438	174906829	131		1080501	897688
Heidou28	1271673	177922055	139		1201982	157641929	131		775482	660707
Heidou29	1888607	266966138	141		1774848	233771123	131		1460519	1262017
Heidou3	1580615	217727256	135		1484929	187634986	124		1203485	1020655
Heidou30	1937600	271164982	135		1839043	243507444	128		1346039	1051621
Heidou31	2494185	331871126	130		2354601	289830095	121		1563403	1352671
Heidou32	2738882	393738020	140		2600502	351642857	131		1990553	1628371
Heidou33	1926311	265774945	138		1809873	234686829	129		1457079	1228599
Heidou34	2053468	285063053	138		1939688	247677153	128		1623601	1378495
Heidou35	5488693	788789365	138		5139330	689633934	129		4174663	3572501
Heidou36	1325974	181061330	135		1243859	157343549	126		994561	836218
Heidou37	2865244	410833802	138		2708597	356817861	128		2154951	1847975
Heidou38	6014591	865088301	139		5670521	755893763	129		4635104	3932349
Heidou39	1237303	181392938	138		1166019	158304835	128		911378	762728
Heidou4	3409587	483683640	139		3211499	416522524	128		2718916	2412106
Heidou-4	1126800	151062905	136		1053686	132384559	127		881332	782655
Heidou40	3192535	428096088	131		2955363	364054386	122		2247664	1892886
Heidou41	2707852	375473290	140		2521172	324208039	130		2034926	1752449
Heidou42	2250638	318686713	142		2131765	278792713	131		1813145	1548804
Heidou43	679053	94698081	140		637786	83146561	131		521098	423144
Heidou44	5738683	817857659	142		5412980	717070168	132		4526224	3884753
Heidou45	3235989	461699606	141		3043814	405065616	131		2632315	2091103
Heidou46	2454354	342562851	141		2320924	300301766	130		1964038	1647629
Heidou47	4025329	574672898	142		3774368	501986723	132		3169477	2762677
Heidou48	3712914	532338492	142		3475718	465436099	133		2834052	2444882
Heidou49	2041495	282104540	138		1892174	240758256	127		1574055	1379743
Heidou5	1444653	189733448	130		1357882	163779288	120		1109732	963560
Heidou-5	2577151	344972166	134		2403997	300462103	125		1939152	1718603
Heidou50	1521217	204678006	131		1427791	175135244	120		1149898	945834
Heidou51	1486619	200951390	134		1394208	171503721	122		1112254	945050
Heidou52	2211467	290948761	132		2045941	245695774	120		1616727	1336731
Heidou53	1111478	143024142	129		1035311	120636784	118		654804	556346
Heidou54	2606118	374149881	143		2398009	318551892	132		2006859	1678781
Heidou6	3705662	541064859	145		3475052	472111436	135		3022556	2450570
Heidou7	1413007	183939088	131		1327500	158702236	120		1126882	981290
Heidou8	1121749	145281905	129		1047119	123720221	118		835765	737666
Heidou9	1391006	185207647	132		1294158	157525390	121		1063567	952244
Heidouzai	2046282	285653429	138		1901736	240136513	126		1566243	1307991
Heidouzi1	2762020	374376931	135		2583881	321189036	123		2167813	1921237
Heidouzi2	4303717	630123088	145		4024003	544484861	134		3457166	2824491
Heigundou1	2911425	393248278	133		2730969	337673758	122		2261909	1940463
Heigundou2	794787	109072684	136		754581	95524737	126		623248	512731
Heigundou3	3923602	534866573	135		3699789	453610952	122		2954243	2518115
Heigunhuangdou	249887	29893367	125		232728	25752718	115		165633	136889
Heihaungdou1	27828602	4101157554	141		25678658	3438976585	128		21772543	19128059
Heihaungdou2	299278	37134813	126		280912	31952812	116		218339	183854
Heihaungdou3	1372622	188894529	134		1274776	160624228	125		903039	762370
Heihaungdou4	6929539	987678477	140		6501781	852576963	128		4796266	4134451
Heihaungdou5	1941262	286966976	145		1790982	238053869	130		1504673	1183983
Heihaungdou6	1728298	243678609	132		1616921	208387572	121		1208736	1032209
Heihaungdou7	4063829	526794920	130		3777476	448970080	121		2954342	2456296
Heiheidou1	1191225	157577232	133		1107431	132696686	121		879502	766387
Heiheidou2	789498	106022455	132		744102	92005472	121		627908	539757
Heiheidou3	3343372	479473387	141		3137654	415407713	131		2633786	2327382
Heihexiaohuangdou	1197291	144993332	121		1098402	123695833	113		884541	688121
Heihuangdou	71753	9481226	131		66787	8224190	122		48264	41391
Heihuangdou1	2695986	365878897	135		2505127	307847620	122		1993227	1708518
Heihuangdou2	4185066	586762802	137		3911700	505220772	125		3265152	2726727
Heihuangdou3	1322596	180144598	137		1231379	154296000	126		1039069	894264
Heihuangdou4	997263	138403072	137		920442	117802896	125		763065	663412
Heihuangdou5	4565112	688908337	150		4303441	591615507	137		3707516	3101923
Heihuangdou6	162850	20467707	134		149790	17404929	123		113459	89083
Heihuangdou7	1628276	219422218	128		1543146	193649268	118		1301154	1027408
Heijiacao	3227242	437972974	137		2981079	372151925	127		2389395	1994230
Heijiaheidou	1828880	241627587	129		1691608	204567469	118		1320520	1125987
Heijiaocao	3578194	494589281	136		3362075	428368695	126		2816322	2342053
Heijiaohuang-2	1696754	228313319	134		1584472	199879046	126		1337096	1184055
Heijiazi	3470607	471918445	134		3252564	408202895	124		2555037	2229609
Heijinyuan	1272299	153605447	122		1174529	131654523	113		941759	738248
Heikedou	344029	44821584	122		324932	39277861	113		228298	189422
Heikewudou	2235958	324457936	142		2112591	287213039	131		1802153	1489024
Heimodou	1354422	171767671	129		1245859	145658339	119		1038980	899658
Heimoshidou	2189265	286456374	130		2034408	246071970	120		1737466	1508912
Heinidou	2482438	349497165	136		2351763	296522571	125		1879647	1617424
Heipicaidou	1701901	238214419	140		1609205	208702513	129		1363472	1151314
Heipidadou1	3620646	534170309	146		3352596	458884601	135		2690013	2259139
Heipidadou2	1797568	255625079	142		1652430	217386803	131		1394783	1175737
Heiqi1	2143891	279781229	129		1989638	238922975	119		1608660	1412956
Heiqi2	6702007	885889564	128		6063755	719606531	115		4907586	4244076
Heiqi3	1699424	213606859	125		1585450	184905791	116		1287511	1105673
Heiqiyinguodou	358820	45168296	127		327097	37593324	116		262064	214846
Heitiejia	1945354	259247853	127		1828833	229704043	119		1502376	1163137
Heitiejiao	1586623	217991900	134		1496133	185964886	122		1247722	1110604
Heiyandou	6464314	889476144	136		6009957	745912900	123		4635934	4001459
Heiyanhuangdou	1393852	187680097	132		1307736	162625103	121		1069669	899135
Heiyaodou	3783090	530367848	140		3569644	458903232	128		3105462	2691562
Heiyinghuang	2786762	356555108	127		2584751	303749825	117		1939592	1626709
Heizaodou	2243441	286305231	126		2087742	244171598	116		1766860	1548348
Heizhuanghuangdou	1739631	233834462	134		1629006	199124439	122		1296995	1102035
Helonglvdadou	3703255	449393169	121		3432082	387703680	113		2843258	2191506
Helongwanhuangdou	982444	125885863	129		918374	109808675	121		721724	562915
Helongyoutai	8117283	973446736	120		7470442	832287380	112		6196063	4882404
Hengfengliuyuebao	1108442	139898993	120		1046302	123149213	112		617708	509608
Hengfengmayiwo	516644	60102742	118		488581	53380914	111		369870	289979
Hengfengwudou	1139527	129351587	115		1058426	112244283	107		863411	680000
Hengfengzhejiangdou	1674291	181880389	110		1573243	160008805	104		1369602	1054277
Hengshanqiuheidou	1290113	172275071	134		1207619	150552985	126		1015891	897724
Hengyangdahuangdou2	4824507	714394629	147		4497777	615029441	135		3883349	3285769
Hengyangnidiou	3897563	526165131	134		3634486	457848213	125		2901493	2588949
Hengyangqingpidou	4493713	662162845	145		4191502	573316662	134		3570648	2957227
Hepixiaohuangdou	3109384	405694720	128		2872006	343249629	118		2075212	1748861
Heqi	24132	2953726	122		22742	2599884	114		15378	11760
Heqihuangdou	1050153	136878856	135		993753	119908020	125		836806	706301
Hesehuangdou	2369518	306868616	128		2193658	261022636	118		1559347	1308294
Heselandou	3209967	448637541	140		3010632	386357050	129		2559091	2252103
Heshaocahdou	2124510	298613915	138		1984924	257465358	127		1650541	1456445
Hezaodou	2204080	305014691	127		2082180	271503403	118		1537402	1224457
Hongchadou1	1762909	262770297	151		1673575	232599674	141		1283231	1006921
Hongchadou2	2042147	284289843	140		1885053	239123299	128		1583970	1319409
Hongdadou	2738487	367724548	130		2553489	314396031	118		2113091	1840984
Hongdou1	6529132	873321970	133		6094652	756109401	123		5014456	4341491
Hongdou2	2017454	289838731	136		1902063	253704284	128		1578475	1325735
Honggundou	2182206	282711078	128		2027140	238322234	117		1619761	1377090
Hongheidou1	216480	30159630	138		204146	26384549	128		159826	128405
Hongheidou2	4526179	619795949	137		4240258	531663569	125		3538316	3096098
Honghuadou	6468443	852474912	132		5983616	730165811	122		5022796	4242008
Honghuangdou1	547588	71173501	130		517389	61822870	120		419860	341489
Honghuangdou2	4511160	646521687	139		4172827	546569154	126		3535755	2934922
Honghuangdou3	1617931	216409952	131		1471260	178015808	117		1207529	1047183
Honghuangdou4	1401843	180050192	129		1310119	155573769	119		1099015	947419
Honghuangdou5	5242784	689044127	130		4898840	592454158	119		4111903	3603395
Honghuangdou6	1451972	195281836	135		1360044	166529779	122		1097898	929840
Honghuangdou7	3301809	433728992	134		3080982	371345354	124		2601241	2196754
Honghuliuyuebao	1951627	239702992	116		1841264	210920566	109		1308941	998240
Hongmaodou	3825986	517321061	135		3598100	449990000	125		3055064	2522027
Hongmeidou	2370669	330087023	139		2222065	288387788	130		1829350	1553384
Hongmeidou2	1746775	242250070	139		1634507	211521752	130		1388366	1156060
Hongmiandou	1380961	183193903	132		1284843	158318842	123		823193	704859
Hongpidadou	2170627	304245924	141		2035796	262114364	130		1726402	1527233
Hongpidaou	1986334	277697540	136		1856159	235486519	123		1303877	1157724
Hongpihuangdou	5023358	708125685	135		4605777	592082847	123		3677074	3161706
Hongqingdou	2344542	296682649	129		2170303	256959759	120		1796414	1475998
Hongxiaodou	1260217	165312959	134		1179115	140651107	124		868572	709279
Hongxingdagewu	2331971	330841623	144		2187255	289590057	134		1893379	1565713
Hongyoudou	1918309	245725243	128		1796926	214484040	119		1034237	894787
Hongzaoshu	4858988	682455535	137		4533298	584492173	125		3742920	3079758
Hongzhudou	1423410	180706774	121		1337476	158621039	114		861310	704257
Houbazhang	4743478	673996381	135		4477814	583635212	124		3845500	3217549
Houermao	1238967	143204869	112		1135098	121935445	105		885083	681140
Houweilie2	4341458	599402099	137		4018385	505113053	124		3237078	2758589
Houzimao1	1438323	198785700	137		1338587	168898086	125		1034350	908829
Huabandou	3303463	416587205	118		3085839	359836557	111		2620074	2159861
Huadadou	2156814	294932995	140		1986482	247718385	128		1590199	1393387
Huadou	6370113	868645928	133		5924721	747694407	123		4953051	4315967
Huadouzi	3024979	408999411	132		2814681	348763791	120		2327605	2004544
Huaheihu	3654441	482819842	130		3445713	418735760	121		2892040	2430664
Huahuangdou1	5123230	698388863	134		4793405	597325320	122		3841288	3309501
Huahuangdou2	1169078	149786500	128		1082721	127221540	118		701991	595354
Huaidebaihuadali	6263668	754569087	121		5758575	641110711	111		4737692	3758054
Huaidemaoyandou	1298323	166616097	128		1233458	147938381	120		992715	791011
Huaidexiaobaime	3026173	370061318	123		2795004	316922651	114		2300076	1822675
Huaidou1	64503	8737455	137		60351	7606586	127		38913	32882
Huaidou2	2460104	331384160	131		2307947	286871211	120		1908406	1511074
Huaiyangchundou	6911445	896544897	125		6212966	727442431	111		5122006	4080222
Huaiyangdabiansi	5395964	729262789	131		4917196	598075575	118		4179507	3343444
Huaiyinbanxiadoujia	2717919	345574278	122		2496470	293684804	110		2092340	1601928
Huaiyinchunheidou	2520727	320224182	126		2268903	261972081	112		1799837	1483311
Huaiyinfengqingdou	4484429	580730897	127		4052631	474616918	113		3472659	2809991
Huaiyinguadoubing	5671372	732927768	127		5094701	593693388	113		4150606	3363274
Huaiyinguashuyi	5904463	764613747	127		5267296	618079818	114		4304844	3454317
Huaiyinlaobadoujia	3015008	388461046	125		2777711	324255527	112		2302759	1870428
Huaiyinqingdadou	2348308	294716898	125		2130637	244979599	112		1780849	1370865
Huaiyinqiuheidou1	902087	111319255	123		835772	95322650	111		709445	556258
Huaiyinqiuheidou2	8410547	1087687038	127		7541665	876300718	113		6327192	5136456
Huaiyinxiaoniusizi	296161	40277089	131		273171	34033375	117		214112	170532
Hualaoshupi	1197745	158845642	130		1119830	137399630	119		903122	764786
Hualianba	1874344	273043773	145		1764182	237803382	135		1512542	1214577
Hualiandou1	1090649	134375493	123		1006383	115073048	114		799589	639999
Hualiandou2	617462	82459170	124		584357	74062974	117		332247	241816
Hualiandou3	2764528	382737312	138		2579264	328105875	127		2095513	1824859
Hualijingdou	912366	122705790	133		858939	105450378	122		687237	576384
Hualuodou	4100002	577830939	141		3795525	494000033	129		3171399	2799697
Hualvdou	1486624	209814997	139		1392215	183440894	130		1187806	1030222
Hualvhuangdou	6002929	822491705	134		5598459	699229354	122		4573353	3899450
Huamaodou	1187254	163614461	137		1108699	140848476	126		895213	781492
Huameidou1	951568	134435344	139		895307	116009504	128		735896	634920
huameidou2	1924268	284225045	145		1772784	237250496	131		1547647	1072798
Huananxiaojindou	2915799	376422113	129		2680041	317502325	117		2297781	2017189
Huangbaike	1844859	258557155	140		1736343	223166060	129		1449501	1245070
Huangbaozhu1	639866	81531519	129		594186	70150506	119		486630	403745
Huangbaozhu2	3338315	446665227	130		3024075	365430521	116		2557724	2187160
Huangchidahuangdou	1592101	220524744	138		1470158	185169480	126		1192028	1023256
Huangchuanchasedou	2175722	291362410	131		2031698	253811691	122		1259202	1062371
Huangchuantianedan	165085	21521737	130		153912	18694528	121		107925	91690
Huangcunqingdou	1575410	231973329	145		1495724	202476902	135		1276511	1024372
Huangdali	1511858	197943927	131		1420370	170173034	120		1174605	1036571
Huangdou1	2030880	291377402	139		1924022	260973792	131		1476345	1223180
Huangdou10	28544	3498792	122		26570	3016928	113		17706	13935
Huangdou11	1185320	164896199	138		1102360	141441257	127		900801	788043
Huangdou12	1579126	217919405	138		1440534	180848521	126		1143858	956721
Huangdou13	2255242	314013232	140		2081145	263301073	127		1659319	1400217
Huangdou14	5240216	748590888	140		4822624	629383066	128		4059336	3432556
Huangdou15	2638910	372114081	138		2427263	312324102	126		2005799	1697308
Huangdou16	1449164	202798941	138		1350998	173877372	126		1098950	921120
Huangdou17	3326759	472052621	140		3116884	413450271	131		2560284	2197861
Huangdou18	1993384	258264158	129		1853414	220531202	119		1304308	1088321
Huangdou19	4469261	618000513	139		4161833	525027314	128		3361767	2973602
Huangdou2	1688603	235452211	140		1577489	202956677	129		1320886	1126482
Huangdou-2	1642346	224404762	137		1508622	188598460	126		1169084	976901
Huangdou20	2769143	393053347	140		2601159	333491963	127		2159408	1823786
Huangdou21	1110093	139327051	122		1040760	122104150	114		653798	535386
Huangdou22	439128	61989962	141		417032	55893981	133		112520	85962
Huangdou23	4836815	673423908	136		4503600	576556846	125		3572762	3089752
Huangdou24	2605940	384899891	143		2451201	333081510	129		1978774	1700933
Huangdou25	311724	42558221	136		293748	37583814	127		227834	184194
Huangdou26	3206437	437235293	135		3038362	373459624	122		2406282	2098501
Huangdou27	2223182	308217529	136		2081857	267267373	127		1672288	1401491
Huangdou28	2583868	363548207	140		2433125	318836161	130		2089281	1648395
Huangdou29	2117735	294352996	136		1998565	257053213	126		1634359	1378844
Huangdou2hao	1350012	150888166	112		1248068	131852886	106		939416	750187
Huangdou3	1323502	184155566	139		1236590	157261855	127		1010508	899806
Huangdou-3	4400562	610038178	139		4173494	530129466	128		3604218	3021652
Huangdou30	1927979	265887391	138		1816906	232794085	128		1381390	1169597
Huangdou31	3908576	541448025	135		3672750	471529676	125		3082378	2561374
Huangdou4	2222753	319436088	145		2051706	270774824	134		1656951	1365536
Huangdou-4	1520108	209667360	137		1389445	175941832	126		1130038	949938
Huangdou5	2435281	328711800	137		2272717	277959924	125		1338710	1151458
Huangdou-5	2665478	388738379	146		2494935	337600866	135		2114318	1741916
Huangdou6	4685729	613372390	130		4352696	534919202	122		3583261	2921461
Huangdou-6	2225229	316419853	136		2097737	280167297	127		1543923	1248737
Huangdou7	421485	61690391	146		392149	52290066	132		331130	249867
Huangdou8	2350283	307282824	132		2200679	262281942	122		1672608	1390960
Huangdou9	299833	37899400	125		272851	31852691	114		211982	172850
Huangdouzi-3	2784671	387060701	138		2564324	328196369	128		2071329	1724619
Huangdouzi-4	2062941	292924574	139		1924291	254985820	128		1600805	1293360
Huangdouzi-5	3311261	463944913	138		3015707	386982968	127		2406013	2038366
Huanggandou	638276	86363860	134		604389	74665445	122		470510	408879
Huanggundou1	7762256	1170078385	149		7207597	987695062	135		6169479	5468150
Huanggundou2	2735131	352665025	128		2543232	301324753	118		1941220	1631587
Huangheidou1	52067	7088183	136		48660	6168784	126		37029	31452
Huangheidou2	1845282	239625215	127		1709921	203938059	118		1189994	995002
Huanghuadou	3785768	501503473	129		3532810	431738620	119		2595332	2156949
Huanghuazao	1154538	150671705	129		1078696	129440490	119		883345	692071
Huanglidou	1841622	238599631	129		1706030	203171516	119		1411217	1221985
Huanglvdou	3651555	513491810	145		3402784	432788051	132		2789121	2403716
Huangmailv	2012282	282005736	136		1908323	247331974	126		1419319	1198119
Huangmaodou	817604	103231859	121		772422	90832418	113		490224	401372
Huangmaodou-3	4753697	666363942	138		4345368	557672621	126		3689743	3097438
Huangmiandou	3020479	410073779	133		2853993	353143096	121		2407112	2119125
Huangmoshidou	1109950	140986481	127		1045508	121833399	116		899497	778623
Huangpidadou	640251	88709141	138		594299	76303562	128		461713	381635
Huangpidou1	2951951	429420039	141		2812361	383015060	130		2310162	1912294
Huangpidou2	1158303	157720899	134		1088969	137394830	124		716758	584069
Huangpisanzibai	5086628	766914572	150		4725586	647750035	137		4159013	3680949
Huangpitiandou	2852222	429663724	150		2664901	361970672	135		2234741	1971193
Huangpitiangengdou-1	541943	79448667	143		506859	68816942	133		399562	335074
Huangpitiangengdou-2	1401487	202333190	143		1296827	173195078	133		1067410	917745
Huangpixiadadou	3411455	502379307	146		3190135	438118893	135		2721485	2280544
Huangpixiaohuangdou	1639990	219494238	132		1533283	186327311	121		1087259	921768
Huangqi1	1333024	169026852	126		1214085	140092118	114		989436	829336
Huangqi2	162085	21599069	126		150652	18664324	116		109694	90786
Huangshulang-1	2094872	290239232	138		1924302	244142045	126		1567667	1318752
Huangsili	7398133	992521655	128		6932166	853520251	118		5794186	4885831
Huangtianyangdou	86011	12080991	142		80377	10499451	132		54291	45157
Huangyangyanjing	1368103	188630387	138		1284030	165506742	129		1029016	849468
Huangyuandou	4453250	581899389	133		4130139	504176554	123		3368776	2777966
Huangzhanqi	1168695	154803642	128		1056856	125631494	114		817466	709721
Huanjiangbayuehuang	1313379	178333534	128		1236936	156482222	119		1041451	836400
Huanjiangliuyuehuang1	1161508	167776395	142		1075230	144469817	132		879254	718981
Huapibawangbian	51984	6970751	134		49292	6172198	125		29109	24145
Huarongchogyangdou	1322431	173903232	131		1247592	154098209	123		1033151	908565
Huasedou	2493939	340595037	139		2298517	287011605	126		1852868	1605833
Huashengdou	2095578	285167043	139		1941159	241215914	127		1592568	1406137
Huazhoudahuangdou	2214343	333523277	151		2061247	281356563	137		1724060	1515749
Hubandou	10028744	1423846194	132		9316952	1229168425	122		7994725	6420447
Huibeijiahuangdou	1084913	148546422	136		1006658	125723053	125		701500	603568
Huichabayuezha	4177577	542201134	131		3889975	459577465	118		3140078	2653080
Huichaxiaohuangdou	378321	49172889	128		351392	42451363	118		291301	226605
Huichundou	1694136	228665001	133		1588562	199986333	124		814956	638547
Huihuangdou-1	843150	110224963	132		788297	97117305	125		655171	569443
Huilaoshupi	634959	88001067	138		592322	75702849	128		482207	378722
Huilikeheihuangdou	1140658	155236843	136		1069172	134063153	125		892083	775391
Huimaodou-1	2685042	360435379	134		2508626	315851473	126		2011390	1774552
Huimaodou-4	1895977	259432434	139		1735597	217902533	127		1422000	1184076
Huimaozi	2609555	380582290	145		2427594	329606151	135		2108674	1664991
Huinanqingpidou	3505003	426478069	121		3217823	362019451	112		2690176	2078875
Huipizhiheidou	1435196	195041441	135		1360640	168983899	124		1124532	965717
Huixianxiaozihuang	6978745	954466938	131		6523368	829665425	122		5396005	4609509
Huiyangxiaolihuang	3624408	502207824	138		3311789	419632897	126		2650834	2220190
Hulin1hao	3475951	499295847	130		3321208	446746732	121		2774504	2236425
Humaheidou	2196285	264330591	121		2027807	227726418	113		1667351	1298355
Huohuangdou	3403916	460034934	133		3182711	392020380	121		2538766	2126456
Huojiahongheidou	4778053	629697796	132		4456753	545063357	123		3598810	2996456
Hupidou1	1848765	244397245	129		1737005	210261701	119		1495664	1299172
Hupidou2	1401232	182822346	128		1308262	157888750	119		1073394	939283
Hupidou3	2670072	351937713	130		2461824	298704896	120		2021404	1775036
Hupidou4	650875	83170809	128		606275	71975579	118		516505	426019
Hupidou5	2021348	289872191	142		1888515	250851018	132		1583492	1291116
Hupidou6	2936084	398240436	132		2758607	341826469	121		2216628	1878380
Huzhenheidou	5200988	759515139	143		4842546	656386568	133		4095764	3301241
Jiamusixiaoheidou	1909069	235129389	123		1774874	202772046	114		1380170	1096226
Jianbaihuagai	1585957	193807087	123		1485431	167505174	114		1213950	958473
Jiancaixiangheidou	2488462	366771309	145		2320029	317499397	134		1963657	1613309
Jianchadou	1910224	282726696	146		1805489	246837128	136		1577936	1233751
Jiangebayuehuang	2689393	373683548	140		2521686	322620267	128		2141889	1852779
Jiangehualinjiwodou	5412751	758046783	141		5060876	655091930	130		4148824	3581002
Jianghuang22	1141362	142931411	119		1074799	125108788	111		792287	643934
Jianghuangdou	1119499	152277117	136		1050335	129502764	123		804526	703062
Jiangjie16hao	1528019	212730975	136		1395591	178296727	125		1123747	941807
Jianglewudou	10641412	1593288993	150		9887293	1347482634	136		8744690	7762320
Jianglinghuangdaou	1060865	124313468	120		988718	108921673	113		719011	579440
Jiangnanqing	1288080	167680809	131		1203297	146241719	121		1007431	833798
Jiangninheidou	784757	88806677	114		737789	78458770	107		551725	441164
Jiangpuhuangdadoujia	1041905	153484933	143		982149	132422413	130		810419	658440
Jiangsedou1	3321767	462656448	138		3110509	398026304	127		2635899	2295826
Jiangsedou2	1557342	207658004	134		1422119	171881497	122		1121282	941399
Jiangsehuangdou1	4970947	658710969	130		4556732	550309871	121		3193735	2665754
Jiangsehuangdou2	6401864	847736282	134		6054076	751263233	125		5056444	4122748
Jiangshuidou	1782403	239727568	130		1695725	205814195	118		1356913	1159452
Jiangxidou1	1716885	248658459	144		1607713	215510043	133		1350715	1118001
Jiangxidou2	4344284	639457215	144		4045036	539530864	130		3512674	2517546
Jiangxizao	2763684	384099505	134		2550966	325213187	124		2000029	1711005
Jiangyinheidou	1073109	147041327	133		1005043	128386274	124		761368	634837
Jiangyinsheqingdouyi	1372604	163189870	119		1273993	141874329	111		1009626	797303
Jiangzise	1817239	238591901	133		1694024	207195706	124		1418037	1147278
Jianweiquanshuidou	1573414	219124486	138		1454683	186388457	127		1209723	1029523
Jiaohezihua1hao	195619	28632922	147		180583	24304159	135		141028	120418
Jiaozhoudou	1820590	255173691	139		1684559	215604942	127		1384373	1177624
Jieheimoshidou	2674229	370455945	130		2534494	330079606	121		1933995	1581362
Jiejiesan	1583730	215174380	136		1462104	182702675	125		1134273	991318
Jiligengjiuyuehuang	662910	91424318	138		621652	79550120	128		525945	441322
Jilinchallihua	1231077	152963315	123		1139232	131171775	114		853384	681209
Jilindulujian	4892955	586214355	120		4488584	498993856	111		3690619	2796602
Jilinhuimaoheidou	3549978	432181395	123		3289758	370466699	113		2657578	2062162
Jilinjinyuan30hao	2897238	348881656	120		2728631	302970375	111		2202745	1741139
Jimudoudanzhu	1455568	212470770	141		1351013	179668106	129		1129193	868791
Jing0481	1356880	151291849	113		1248866	130774877	106		1018304	790588
Jing1026	289129	33338569	114		272292	29608726	108		181808	135134
Jing527	1135777	127932980	109		1064235	112498301	103		876582	686668
Jing748	1837613	212747574	113		1691052	183018332	106		1039848	798824
jingdou26	6097397	834644108	136		5620905	698053908	124		4572896	3914478
Jinghuang32	758182	88972703	117		708927	78183983	110		359584	251440
Jinghuang35Yi	453764	52876908	114		421475	46027134	107		303607	232796
Jinghuang5hao1	977871	113601815	110		921489	100535216	104		380454	281229
Jinghuang5hao2	1607871	181177409	110		1518021	161417999	104		632239	378546
Jingmenshuhouzi	2356449	337062476	144		2178416	278257358	128		1931909	1327572
Jingmenwandouzi	526538	62151326	117		491799	54536621	110		331166	262884
Jingshanbuaodou	909821	107882753	118		846526	94513151	111		600421	472465
Jingshanhuangdou	1039156	120015058	116		960472	103949683	108		708943	564249
Jingsidou	27025	3994506	148		24958	3341792	134		20730	18218
Jingxizaohuangdou	2251411	306737719	130		2132955	272272746	121		1644370	1323152
Jingyusilihuang	7591802	936272698	121		6897332	788129606	112		5734880	4458545
Jingyutiejia	3167576	380546953	120		2920171	326617276	111		2425055	1902808
Jingzhoudonghuangdoujia	822392	95684931	117		764168	83164538	109		457343	350904
Jinjiheiyuanyanheidou	1182571	152860658	129		1100461	130590193	119		729577	615986
Jinnanhuangdou	3399310	458169933	135		3238043	407176505	126		2809494	2497482
Jinpengdou	902087	124437986	139		840171	106922343	127		670992	584110
Jinshanchamoshidou	891993	119891192	129		837152	105511989	120		641582	519107
Jintanbayuehuangdaqing	1972726	244652072	117		1883179	217721421	110		1387884	1124092
Jintanbayuehuangqingdou	1101869	128678752	114		1018961	111746160	107		674912	532006
Jintandaqingdou1	237682	30258250	122		222649	26215685	114		64688	53430
Jintanqingzi	1212153	183452628	144		1149763	159544076	130		946355	807234
Jintansuzhouqing	1464290	180727702	119		1385256	159013587	111		1042730	843955
Jintanwanhuangdou	3914102	507505436	127		3492117	408517544	114		2886950	2353577
Jinxianliuyubao	3574541	497012577	139		3297505	421233151	127		2743230	2401750
Jinxiniupidou	4236010	595715807	141		3940042	510854394	130		3294405	2899982
Jinyuan	56529	8400433	148		52585	7150581	135		42916	36883
Jinyuan1	6108146	813450230	132		5694553	695822279	121		4745262	4145441
Jinyuan1hao	1066892	142799724	126		996859	121008316	117		855223	665383
Jinyuan2hao	1712595	213928319	127		1568430	180236690	116		1273221	1092131
Jinyuandou	1825656	227096189	122		1668854	191706279	113		1331350	1043264
Jinzhangzihuangdou	1514114	193359085	128		1404928	165223415	118		1141850	995241
Jinzhou4-1	3274100	430395706	130		2950945	350645039	117		2411192	2060213
Jishouhuangdou	1038929	157228450	148		967699	134609750	137		832942	723236
Jishuidalichadou	1598769	233529963	145		1487458	201701148	135		1211896	1008328
Jitaibaodigao	10007630	1245895357	121		9141281	1051462593	113		7570237	5832338
Jiulixiang	164044	22940632	137		151947	19517503	126		91564	76093
Jiuyueba1	2882397	405259322	141		2705578	352118135	131		2355523	2023665
Jiuyueba2	2665114	347725438	118		2505685	304732810	111		832363	688700
Jiuyuebai	2466030	269787035	113		2257554	232458947	106		1890905	1430028
Jiuyuebaimao	2757685	406380249	145		2587120	352683188	134		2222469	1864593
Jiuyuebao	822326	113207787	134		773934	98196788	124		659600	527688
Jiuyuehan	2449658	342130839	139		2288866	296488706	128		1996105	1635781
Jiuyuehan1	2040332	231737228	114		1893286	201418375	107		808132	617607
Jiuyuehan2	2570682	349385384	135		2412800	299292588	123		1912717	1634103
Jiuyuemang	1889535	269085676	141		1755459	229389108	129		1435300	1208956
Jiuyueqing	2503396	345519105	138		2320288	293618713	125		1844664	1568629
Jiyaohuangdou	809824	104021304	130		756303	88975875	121		476801	393561
Jizaohei	775456	103235543	132		716327	87522646	120		591813	485844
Jizaohuang	1777314	229628879	130		1657484	198521247	121		1402594	1157802
Juhuang	1254005	169274777	135		1166768	144860353	124		912803	773682
Junshandaqingdou	3677551	478878404	135		3435073	413779891	125		2870479	2535889
Jurongxiaozihuang	655458	95670930	144		617562	82526586	131		516973	415378
Kaifengdaziqingdou	11345973	1574779015	133		10563672	1365265338	123		8857338	7492919
Kaifengheidou	1680782	214379280	129		1560837	186313783	120		1216506	1006041
Kaixianheizaodou	2231680	325719307	145		2087631	281835385	134		1754119	1438041
Kaixianhuangdou	1811022	261734459	144		1715161	228892901	133		1480287	1173976
Kaqihonghuangdou	33338	4256512	127		31162	3687276	118		24155	20557
Keqixiaoliheidou	1698493	216822678	128		1584534	186890312	118		1334706	1128988
Keshuang	5143710	683844438	132		4820668	588930338	121		4078277	3582643
Kouqiandou	1476550	177174697	119		1370483	153255773	111		1097825	851287
Lachenghuangdou	1231843	172300968	137		1128522	145546813	126		851472	727378
Laiwandou	2448334	339090781	136		2297230	290759731	124		1948676	1580260
Lanqi1	39847	5228701	130		37298	4530265	120		20833	17824
Lanqi2	794615	104273901	131		733560	87773104	120		590870	500808
Lanrendou-4	2754084	397283890	144		2560320	339153859	132		2135628	1770965
Lanxishandou	1880670	265306959	142		1757034	230326075	132		1513856	1292830
Laobaidou	1908346	264788480	139		1767118	229344576	129		1519919	1338214
Laoheidou1	606411	80104235	134		565424	68077718	122		445728	375522
Laoheidou2	1197698	158244997	132		1120910	136366980	121		919941	745234
Laohuangdou	2241574	301191868	135		2104860	257990066	123		1650185	1389365
Laohuheidou	3474359	489225288	138		3306209	431913246	129		2751749	2347913
Laolaibian	607524	78020189	129		571598	67074469	118		453583	387975
Laoshupi1	957058	126737423	129		893280	110236769	120		737639	617260
Laoshupi2	1685554	241033779	136		1588757	209157153	126		1260224	1077285
Laoshupi3	2400673	332803771	135		2267153	287153263	123		1883135	1584331
Laoshupi4	368042	46287238	131		347319	40566913	122		267060	224145
Laoshupi5	1598297	208860412	128		1488236	179026048	118		986887	830222
Laoyaling	6635086	874137352	132		6124055	750018474	122		5006662	4179110
Laoyedou1	4611235	632828595	135		4297448	539285341	123		3270629	2776964
Laoyedou2	2803786	378250486	131		2601664	319195091	118		2061225	1796404
Laoyingbo	7426562	1046788188	137		6909637	896278300	126		5866804	4963652
Laozhoubaiqidadou	2023912	288374040	129		1934088	256543252	121		1300603	1097296
Leibadou	5001086	641163709	117		4674901	556768138	109		3654821	2967102
Leileidou	46066	6195209	132		42999	5338462	122		33196	28734
Lengshadou	4092364	518733882	131		3775921	441470595	122		2674332	2145954
Letingxiaoheidou	292253	39248142	132		274414	33743284	120		220038	192309
Liangcundaheidou	3064318	420232833	136		2883536	371375060	128		2425988	2065808
Liangcundaqingdou	2014323	281263428	139		1875288	243321040	130		1601823	1346520
Liangshuibai	796716	103284653	130		744500	90386083	121		583908	467499
Lianjiangpohuangdou	2451697	342744494	138		2218109	284112573	126		1778347	1518546
Lianmaohuiheidou	2635073	346931114	137		2389746	282211016	125		1912043	1612308
Lianshuifengqingjia	4440812	568528673	126		4020085	468249368	113		3345230	2631892
Lianshuiohongdadou	3098589	388755812	123		2763243	316116494	111		2260562	1821807
Lianshuitianedan	146671	18642071	126		132806	15399032	114		92095	72651
Lianshuituolaguiyi	1226598	154425584	124		1109907	127795115	111		895613	714607
Lianyuanhupidou	1177504	153885317	130		1099227	134499373	122		908213	797093
Lianyuansongshudou	1500147	204517494	135		1404934	178167006	126		1179504	1013033
Lihuadou	3382991	444106887	127		3127543	380740600	118		2568019	2244588
Lijiaodou-2	4809490	701319833	139		4540585	621689686	129		3758339	3095278
Liliwai2	1673458	228364041	135		1549131	194230995	124		1177853	1023490
Liliwai3	3504366	489652468	137		3282751	421588682	126		2738438	2341766
Lingbaobaijingdou	2349977	317398512	132		2201368	276769145	123		1427036	1211352
Lingchuanhuangdou	4097271	541171674	131		3811747	463690044	119		3206361	2824681
Linglingmaocaodou	1203872	157067305	130		1148849	141036665	123		982031	849183
Lingshuidongdou	2972076	415248047	140		2781293	358507363	129		2387261	2017602
Linhexiaofenqing	690446	89471565	134		642829	77454076	124		504195	408809
Linxiqingzhadou	2877016	380647860	130		2724401	329570684	119		2282817	2003274
Linzhangdahuangdou	1560168	225920289	141		1482171	201344012	132		1187933	1004580
Lishuitongpidou	3639577	530249854	144		3394723	460278182	134		2831420	2369088
Litangbayuehuang	3199432	462985576	142		2927118	393413278	132		2504238	2086409
Liuchengshiyuehuang	8781746	1290684779	144		8108993	1058580811	129		7092294	5718830
Liuhehongmaoqingjia	2504430	327799866	126		2280732	271104252	114		1898465	1497989
Liuhexiaochahuangyi	770250	89495943	117		710021	77125779	109		494144	376551
Liulanzi	3439100	472882044	138		3158869	397723474	126		2601761	2150862
Liushi	5615351	744190145	130		5282645	640901251	120		4559750	3939279
Liushiribaidou	1823806	254472248	136		1718540	220737170	127		1409559	1194600
Liushitianhuancang1	4057521	527364615	130		3788780	454241039	120		3098484	2709705
Liushitianhuancang2	2171914	290077588	130		1945040	234097071	117		1567595	1350443
Liushitianhuanjia	630405	84230452	130		577675	70184748	119		475568	395790
Liushizao	5046979	693956418	137		4725278	598305859	126		4045879	3396053
Liutiaoqing1	1293649	167786474	127		1157875	134296260	114		903756	776739
Liutiaoqing2	987233	138487978	133		921445	119458860	123		750949	634111
Liuyinghuangdou	1999986	279746284	140		1887970	246320716	131		1531900	1316460
Liuyueba-11	1688764	208578657	128		1583617	182107949	119		1026669	818169
Liuyuebai	848373	121051117	144		783569	100467940	130		648013	485675
Liuyuebang-2	1071966	152791724	138		1006350	134321273	128		770378	645541
Liuyuebao1	3149975	445099502	140		2927979	375847579	128		2445714	2042331
Liuyuebao2	178992	23217618	131		166845	20196439	122		116357	91159
Liuyuebao-8	1618671	200214742	127		1499245	172115198	119		1114207	901122
Liuyuebaohuangdou	6184815	892076036	137		5797203	771613251	126		4976113	4174217
Liuyuebaoxilihuangdou	3353705	454223514	134		3118098	385884819	123		2499398	2113397
Liuyuedou1	3617522	482732237	136		3309530	402841004	124		2721980	2382676
Liuyuedou-1	2072849	287312190	141		1910631	241964625	128		1514586	1293914
Liuyuedou-17	886006	113412513	130		828437	98265442	122		565593	453810
Liuyuedou2	5677079	760637264	132		5298066	660513197	122		4295004	3608723
Liuyuedou-4	2270547	311828464	137		2081541	263172639	126		1711984	1434772
Liuyuehuang	3098782	387088334	119		2902344	338624415	111		1609083	1341316
Liuyuehuang1	905334	122038586	136		830718	102579217	124		671668	563521
Liuyuehuang2	2318714	322281473	139		2153908	273983476	127		1795814	1578728
Liuyuehuang-2	918761	125248239	139		862946	108623460	128		713139	609611
Liuyuehuang3	4782809	703165262	143		4463109	611986371	133		3896213	3093337
Liuyuehuang-3	1212020	164940654	137		1121330	138940916	125		897501	735725
Liuyuehuang4	2077367	282298096	132		1949127	246590499	123		1507680	1209350
Liuyuehuang5	1848463	238734645	134		1715782	203359758	124		1240601	1013902
Liuyuehuang6	3978583	573153848	144		3631032	483591925	133		3068785	2583195
Liuyuemang	1279497	188285202	144		1184223	157558934	130		1010210	730274
Liuyuemang-3	2525999	370793419	147		2334469	309703205	132		2038808	1479209
Liuyuezao-1	3970098	542481713	137		3742811	473218698	126		3192578	2684341
Liuyuezaohuangdou	1514502	208769709	125		1419537	185701488	117		1160556	931885
Liyangbianhuangdou	586453	73626214	116		554692	64815847	109		413824	347180
Liyangchadoubayuehuang	3150327	413306943	116		2965655	360446876	108		2549913	2163840
Liyangpopifeng	209030	28052024	136		193690	24130539	126		154949	124732
Liyangsuhuangdoujia	704586	88936775	124		638726	73350713	112		532182	423409
Liyangxiangbianhuangdou	723059	84856015	117		678867	74774419	110		542566	432467
Lnbaidou	1925610	268694540	133		1802247	232556820	123		1509177	1193353
Longchangdaheidou	728137	99979815	136		679998	86608905	126		558825	467117
Longchangheidou	1497365	207711977	137		1421858	181312705	127		1167841	976347
Longchanghualiandou1	682143	94009180	137		642104	80822816	125		539852	461907
Longchanglvlandou	1367820	190069223	137		1288539	164464486	127		1068185	915780
Longchuanhuangmaodou	1514957	207361790	136		1415067	176147936	124		1150531	979413
Longchuanhuangniumao	2640223	365799456	136		2434307	310332847	125		2023559	1716683
Longlinlonghuohuangdou	1122866	163715338	143		1034670	137419877	129		830998	645594
Longquandadou_Heqi	2857701	345919524	121		2639431	295729715	112		2077713	1671542
Longshanheipidou	3356019	475384908	137		3142484	412947453	128		2598132	2180707
Longshanmaopinghuangdou	1271860	178076923	142		1145688	143769149	127		964406	710664
Longyanhualuosi	2199759	288780806	124		2083767	254123047	115		1098021	912262
Longyanyigongbao	2297968	273947503	117		2122336	237584655	110		1637235	1292917
Loutianwaziheidou	768015	103080373	136		727909	91842124	128		529947	441376
Ludadou	2017746	278655383	137		1863693	235232433	125		1536845	1297686
Lufanghuangdou	4384647	578267297	126		4064815	498530241	116		3351020	2736142
Luhuangdou	1665376	251988326	148		1534542	208954625	133		1320933	944397
Luodingqingdou	1707603	237308532	138		1550592	197726794	126		1261106	1057820
Luogesan	979277	126514451	133		922147	111691177	124		792052	647739
Luogesandou	2619576	342045912	131		2430949	289810456	120		1748941	1476174
Luoninhuangjiaoheidadou	4158559	584057394	132		3872964	505984379	123		3247743	2636775
Luoninqingdou	11948789	1659798820	134		11067997	1423324267	124		9464673	8052177
Luoshantianedan	2206804	288495128	131		2060749	250488845	122		1638518	1407058
Luoshi-1	1999581	268458819	137		1863217	228986775	126		1504857	1175309
Luoshiguluo-1	5637076	764712409	135		5192485	641610955	124		4355839	3458008
Luoyeheisan	1443420	203461203	138		1363476	177549260	128		1059777	890178
Luoyehuang	3231121	422402483	126		2956901	354178206	118		2101538	1706112
Luoyupingguohuangdou	1096416	138840948	126		1019369	119008161	116		820917	720496
Lupidou1	874559	118742440	136		815505	102608615	126		661516	520430
Lupidou2	3619876	521781913	142		3326807	445587666	131		2810413	2315991
Lupihuangdou	4690507	668673538	142		4335463	565052462	130		3521210	2950952
Lurouheipidou	2939200	413211026	139		2723803	350065474	127		2188534	1874720
Lushuibai	2902667	407049651	136		2703394	347539460	124		2264773	1918512
Lushuibai2	48489	7285745	150		45115	6178182	137		37202	32855
Luweiheidou	3608224	510155280	136		3387055	443922630	127		2808077	2311384
Luxiantiepidou	1606367	199896613	120		1514729	174932211	112		1161247	943627
Luyidahuangdou	7962151	1085137531	135		7430125	940113213	125		5712207	4957052
Luyidaqingdou	6769607	955684567	131		6345213	832721620	122		5425125	4525030
Luyixiaozihuang	494720	72467980	142		463916	62550796	129		385119	317249
Luyiyangyandou	4385551	604597449	132		4088922	522143707	123		3449613	2975395
Luzhuangdaheidou	1026454	137134539	135		960839	117994676	125		600268	477514
Lvbayuezha	3853673	524046250	130		3614759	457585760	122		3022550	2502476
Lvcaodou	1066637	139468702	131		991170	120637291	122		810875	685399
Lvchunbaizuidou	1713933	232131569	131		1630230	204083149	121		1378236	1145170
Lvdabaidou	1284768	181342028	140		1216450	159045313	131		1011557	876110
Lvdadou1	2947745	361706203	122		2703841	308170391	114		2080484	1638262
Lvdadou2	395050	56211038	142		374378	49469606	131		321466	273094
Lvdadou3	1436954	205330068	140		1349285	178943116	130		1140613	1000180
Lvdadou4	1861433	247887852	131		1745653	214102064	121		1027640	845519
Lvdou	1140067	154282103	135		1065671	131190093	123		807850	689700
Lvdou-1	2067284	284281721	138		1883439	237784425	127		1555402	1292852
Lvdou-4	1920282	272738036	140		1802878	239049310	130		1399292	1161920
Lvdouzi	2040921	277222282	136		1870482	231647571	125		1590211	1290348
Lvguangdou	2180563	291733801	134		2031748	249915622	125		1684639	1391125
Lvgundou1	8327202	1106683780	134		7788160	970746115	125		6481814	5345101
Lvgundou2	4075074	559217002	141		3804636	475231569	129		3075060	2603140
Lvheidou1	4480033	636519810	137		4203403	551900017	127		3507736	2925803
Lvheidou2	212186	29693586	139		199183	26019507	129		166461	142269
Lvhuangdou1	2211016	293154748	133		2079407	251556105	121		1700153	1370464
Lvhuangdou2	1259283	176263854	139		1186244	152205134	127		991310	869396
Lvhuangdou3	1256471	176367502	138		1176599	152354823	127		978719	775300
Lvhuangdou4	2855231	400873835	135		2687768	347348800	123		2283700	1858091
Lvhuangdou5	2488191	335338671	134		2341886	287078396	122		1879807	1573475
Lvhuangdou6	2179726	295589082	136		2032694	250601125	123		1570629	1346339
Lvhuangdou7	1311512	175707325	134		1227104	150776448	123		960936	813666
Lvkedou	1375292	184776931	132		1278236	157129259	121		1032324	864714
Lvlalndou-2	68217	9960554	145		63483	8520489	133		48334	41797
Lvlandou	1569843	200499176	128		1459160	171528024	117		1130218	930011
Lvlandou-1	2456600	347865705	137		2321808	298590072	126		1920064	1617855
Lvlandou-14	3597744	485292596	132		3374160	425507293	124		2914627	2597068
Lvpidadou1	1356545	190352951	141		1267864	165933984	131		1050326	917002
Lvpidadou2	2407119	341657659	141		2253919	298477337	132		1918561	1669966
Lvpidou	3117252	409491731	127		2930664	360471503	118		2395098	1894614
Lvpidou-1	2062073	297334297	137		1964004	265230828	126		1497390	1231265
Lvpidou-2	2378952	324391586	138		2202488	274369505	127		1777378	1577521
Lvpiqing	2251891	312125890	136		2110174	274576607	128		1747870	1486721
Lvqingdou1	2537723	341145708	133		2374057	295869309	123		1986487	1654350
Lvqingdou2	6412362	857914992	136		6051329	757241536	126		5353193	4298729
Lvqingdou3	1788345	245588257	133		1674039	211793640	122		1368038	1135915
Lvranghuangdou	7331951	1123639227	153		6792521	948932775	139		5782502	5042290
Lvsedadou	1443742	191498868	134		1352299	163580698	123		975521	830786
Lvsedou	1482981	213959398	136		1392868	185452357	127		1127963	945627
Lvsehuangdou	2934374	411603596	138		2733035	351990424	127		2276365	1908560
Lvshundou	1652305	213581318	128		1536870	183571820	120		1073539	869659
Lvzhadou	901376	118388344	131		820867	98264856	119		647008	537101
Lvzhaidou	294561	37781382	131		269814	31561165	119		218116	181652
Madaiheidou-3	1578657	229269892	144		1465176	195348907	132		1267976	1049779
Madaiqingdou-2	2109044	307269608	143		1936558	261934915	131		1640058	1355425
Maheidou	1571206	207307182	132		1482891	178796213	123		1053684	865216
Mahuangdou1	2956028	397816843	132		2754782	335809056	120		2190214	1864536
Mahuangdou2	1592655	220299966	133		1497336	191303647	122		1250909	976270
Maidou	2836146	378594220	133		2627205	317391111	121		2107775	1786967
Mainzhuhuangdou	2931259	413772067	139		2699800	352410995	128		2290261	1936530
Maizidou	797388	108279779	135		749569	93184500	123		608670	531926
Majinaoheidou	918182	132164489	144		854605	113668814	133		704778	573882
Malanzaochadou	1566961	200912465	128		1448347	172186490	118		1176950	1026307
Maliaodou	5146047	584362496	114		4712861	497678807	107		3820484	2898362
Mancangjin1	1604331	202686458	129		1462820	168663549	118		1176038	1018571
Mancangjin10	869919	116881644	133		804504	99403022	123		546194	445167
Mancangjin2	1701152	218568427	130		1580670	187538335	119		1289430	1100079
Mancangjin3	540998	70193380	129		502078	59574999	118		408629	341528
Mancangjin4	111400	16389947	149		102955	13906987	137		76966	65673
Mancangjin5	749185	100285631	130		691218	85417513	119		570629	466109
Mancangjin6	10364776	1556326198	151		9521766	1309778529	139		7987052	6578134
Mancangjin7	4614044	616556532	133		4190246	505044790	121		3343545	2900342
Mancangjin8	6948152	1074249857	155		6449964	909114273	141		5570410	4964856
Mancangjin9	963053	132807461	134		903720	115107253	125		671458	534645
Manchanggunxiaohuangdou	1567558	214424811	137		1466837	187661061	128		1161986	994980
Mandijin	1550641	196594921	125		1386733	157703696	113		1131526	946148
Manzhangzixiaoliheidou	2381361	305528183	129		2212781	262977000	118		1895542	1629179
Maodou1	2599950	343199944	130		2435855	296121292	120		2003095	1757269
Maodou2	7506438	1087989889	142		6933127	900928101	127		6015448	4499043
Maodou3	2250070	293077174	131		2104245	253294377	120		1800601	1551832
Maodou4	883260	123023761	139		819614	105194624	129		668543	550046
Maoerhui-10	4283543	575992208	135		4021041	507336214	126		3402778	3015274
Maoerhui-6	2926513	422737109	140		2759017	371033081	129		2281311	1912312
Maohuangdou	1686339	236120482	133		1582721	204786841	120		1340601	1086883
Maojihui	1923169	224808391	117		1766769	193324485	109		1308779	1043937
Maopengqing	1058370	130274740	122		993509	113825840	114		695717	559285
Maoyan	3029445	437203657	142		2835417	375335263	130		2340596	1927717
Maoyandou1	4319531	610202364	140		4075118	527758152	129		3538732	3128865
Maoyandou2	5519245	764656932	139		5081263	643108750	126		4080301	3523540
Maoyandou3	1491690	200064826	129		1328071	160186896	115		1077348	914756
Maoyandou4	102579	13520528	129		95290	11620706	117		43346	36436
Maoyandou5	66958	8860124	131		61450	7449339	119		37117	31650
Maoyandou6	3165282	439195178	139		2921486	368209229	126		2359892	2027154
Mashanrenfenghuangdou	3144380	401259877	127		2905009	341827434	117		2329751	2024295
Mashanzhouliubendihuang	3533227	445565039	124		3274938	382512001	114		2615085	2259283
Matunqingpidou	1490043	215158616	140		1392682	187848063	130		1036421	911190
Mayibao1	722604	100397883	137		687068	87795724	126		579343	488663
Mayibao2	1695162	225337929	136		1545100	187525853	125		1232459	1076150
Mazhudou	2168167	319109037	146		2015663	274704984	135		1738691	1477895
Meishanliiuyuebao	428374	55367683	132		404397	48691417	123		314900	254771
Meishanlvpidou	1624089	217105667	131		1500060	185862120	122		1032296	845808
Meng8026	2777858	378927148	134		2592530	324960382	123		2087769	1774844
Meng81104	2466106	333391684	134		2277390	272990044	122		1789993	1568571
Mengchengbaijianke	2711066	370574439	133		2511355	316330881	121		2040730	1724606
Mengchenggoupidou	1881800	250736508	134		1738837	212102724	123		1393328	1185490
Mengchengwandouyuan	592437	84242892	136		551793	72261410	126		462227	364015
Mianluhuangdou	1767492	243387671	137		1638134	207078456	125		1341912	1097781
Mianyangaijiaohouerbei	1664914	183715166	111		1547855	160524907	104		955848	661150
Mianyangjimudun	1143294	134091422	117		1059022	116462801	110		743990	556306
Mianyangsaizhongqiu	2423502	362960037	139		2286804	317350622	127		1902985	1650232
Mianyangshenjiaohouerbei	634790	73953273	116		597045	64660494	108		442491	340794
Mianyangweiba	1182539	155429198	132		1089940	131466372	121		853528	729259
Mianzhuhuangdou	7692873	1111269409	144		7147633	954967695	133		6187556	5373666
Miaoxiadadou	1299950	189444166	145		1227928	165627762	134		1032829	812866
Mifengqiu	1108949	163074255	144		1040303	141007502	131		853668	735651
Milandouzi	2395621	329130716	134		2258725	289873395	124		1303250	1059217
Mimidou-14	1600082	221397449	137		1454067	183912093	126		1175674	999312
Mimidou-6	3926087	571481543	142		3594623	476692371	129		3118522	2277403
Mingquanniumaohuang	3245867	432526441	132		3006319	371798873	123		2504102	2158635
Miqiaolvdou	2524557	325861336	129		2338277	277472865	118		1675234	1396991
Miyunheidou	682269	92334959	132		635042	78212641	119		521868	425458
Miyunlaoyelian	2136529	292276896	138		1995968	255488231	129		1655299	1422380
Mohemoshidou	4736697	666999242	137		4343459	558369032	126		3640668	3021069
Moshidadou	4330679	620270719	142		4078067	541501742	132		3333063	2912540
Moshidou1	921280	126724486	131		862780	109749029	119		720027	584714
Moshidou2	7775470	1091190380	134		7283654	944409145	123		6153207	5019520
Moshidouzi	1868593	247007371	131		1754047	212832950	121		1451666	1278487
Muguheizaohuangdou	69537	9388997	135		64624	8079065	125		46435	39845
Mupingpingdinghuang	4289611	563873171	132		3956913	472550527	121		2852934	2417786
Muyangchunheidoubing	2233584	274945032	120		2003176	226275786	108		1619815	1289423
Muyanglaobendou	549077	67344632	124		509269	58430486	112		414550	299019
Muyangxiaoyizhading	388956	52544465	131		357225	43901996	117		269324	214568
Nanchongdou	3012965	446457984	147		2853027	387992294	136		2438270	2031834
Nanchuanxiaohuangdou	5516779	785590975	139		5175797	682014496	129		4292138	3611615
Nanguanxiaopiqing	1714702	234935128	137		1615032	207662455	128		1369915	1143706
Nanjindapingdinghuangjia1	1484907	188464070	124		1350640	156370322	112		1090615	853556
Nanjingjiangsedou	165922	18827246	112		154939	16510600	105		67742	51558
Nanjingshazhouzaohongmao	1205705	167108538	139		1127217	143968026	128		926239	763154
Nanjingtianedan	3460164	447297274	126		3141332	366205185	113		2568147	2083705
Nantonggaojialvyi	982634	145494980	145		924052	124572486	131		748825	593686
Nantonghuangyouguozi	930700	114606329	122		843233	95616257	110		668292	524134
Nantonglvhuangdou	357306	40447036	112		335447	35614202	106		203666	160879
Nantongnibadou	4157585	580277236	140		3884881	498711309	129		3201035	2752048
Nantongyipengshong	810906	118806214	146		762059	102323877	132		636691	503672
Nantongzhuangchehuangjia	866069	101992216	112		805858	89046832	105		525642	417261
Nanyangheidou	2374088	308410796	130		2209800	268404825	121		1854942	1536592
Naonganjiangsedou	766654	94534106	131		713414	81638695	122		546123	434488
Natongdanhuangdoujia	1193942	150527650	117		1137654	133264573	109		924894	764901
Neihuangniumaohuang	2483302	325666371	130		2319100	275429082	118		1709530	1445946
Neixiangbayuezha	924663	119950551	130		858709	102077965	119		601922	505605
Neixiqingdou	2050871	272020871	133		1931631	239931078	124		1648248	1453078
Nibadou1	2279446	332909331	146		2127076	286244617	136		1786556	1463155
Nibadou2	2480020	296585740	120		2284839	253792502	111		1902457	1512653
Nidinghuanmeidou	2047602	280331362	135		1919528	246957891	127		1589937	1333547
Nidou	484066	54788494	119		452830	48460311	111		213661	152384
Nidou1	3261180	455447172	139		3042081	390780809	127		2570275	2268859
Nidou2	3622030	495541285	138		3314898	413708875	126		2749655	2205400
Nidozi	3191252	430092675	134		2944069	362232557	123		2366210	2010790
Ninghauwudou	1557064	203506263	121		1465317	178399072	113		602676	489619
Ninghuahonghuaqing	816303	108968176	123		773405	96186356	115		532284	439012
Ninglingtianedan	6188333	837007012	133		5706875	717360790	123		4562247	3988396
Ningminghaiyuanbengdihuang	3256655	490555429	151		3029000	413346949	137		2533958	2252209
Ninlingbenqungdou	4680414	606462184	127		4340226	526653671	119		3482393	2823914
Ninlinghuabaoshi	2368298	314867028	132		2206178	272720085	123		1725804	1485734
Ninlingxiaoheidou	2596019	344856004	133		2391464	294415844	122		1898348	1608252
Niuchizhuang	1638828	225399520	140		1524804	191737901	128		1272997	1112500
Niujiaoqidaheidou	1041850	134029971	129		981528	116868811	120		748277	643942
Niujweibahuangdou	107722	14303464	134		101624	12574606	124		38726	31921
Niukenzhuang	2656083	378637060	140		2443188	318843378	128		1923294	1655567
Niumahuang3	2213506	306676302	135		2066438	264341627	124		1713182	1430825
Niumaodou-1	1225722	159994148	130		1165203	142916917	123		988931	869110
Niumaohuang1	995506	129815208	129		900660	105944082	115		707788	608352
Niumaohuang2	32541	4292009	131		30586	3720493	120		20797	18050
Niumaohuang3	2191529	290222745	133		2023708	244287836	124		1532770	1280265
Niumaohuang4	2478810	323180538	130		2313291	276909626	120		1627756	1367341
Niumaohuang5	2688183	367432853	130		2522611	316782193	119		2108519	1832233
Niumaohuang6	2441865	321800990	129		2292073	276407427	118		1844216	1572304
Niumaohuang7	3864334	533425365	136		3622570	449149066	125		2923604	2503278
Niumaoqing	2898499	385752785	136		2674554	327675603	126		2006239	1662747
Niuniaoquan	5347943	709778434	130		4952126	608030208	122		3325149	2753909
Niupihuang	1830640	243383223	135		1685044	204285206	123		1378919	1168116
Niupihuangdou	2464093	331926316	132		2301618	282255121	120		1884673	1556688
Niushizidou	3164960	413333730	130		2926589	351750177	120		2490369	2173107
Niusihuangheidou	2276477	306423651	132		2132794	263003504	121		1718935	1500644
Niuyanjingheidou1	110138	14986459	136		103280	13059941	127		54759	46487
Niuyanjingheidou2	2806673	377042176	132		2605519	319428453	120		2135699	1859104
Niuyanjingheidou3	3667753	515243493	136		3449280	447238432	126		2820746	2433852
Panshichaundou	3714086	447859061	121		3415173	381636362	112		2761269	2134026
Panshidou	1133937	155281211	130		1064656	136598754	121		845893	689041
Pawanheidou	6401168	908210245	142		6011427	789050870	131		4973821	4324449
Peixiandabaijiao	1261661	155320030	120		1146409	128710140	109		910633	734471
Peixiandahuangdou	1296495	164941687	126		1184255	137791469	114		947054	748921
Peixiandaqingdou	362223	42869553	120		327583	35624869	108		266418	213680
Peixiandazihuacao	859087	111864261	124		787717	93426417	113		626267	493682
Peixianhongmaoyou1	3563112	464295105	130		3331991	396201814	118		2374844	2018522
Peixianhongmaoyou2	16716843	2370553189	141		15714008	2071986831	130		12477220	10786603
Peixiannianzhuangliuyuexian	3037640	361355725	119		2601054	281181584	107		2021448	1601646
Peixiansilicao	9367204	1209761455	125		8400406	981125400	112		7107440	5715864
Peixiantiejiaohuang	2277930	293729624	129		2125205	251802467	119		1574903	1317261
Peixianxiaoyoudou	3357406	421604814	125		3033036	346904749	112		2514885	1949035
Peking1	6738822	856060561	130		6107189	718826861	121		5305796	4198209
Peking2	1366373	207649889	150		1305470	184431218	140		1096360	863359
Pengshanhuangqiaozi-3	1501422	220543280	145		1405865	193252347	136		1235050	979307
Pengxianheipidou	1145935	163595778	144		1067533	140239594	133		914236	726440
Pengxianlvdou	2159629	300094764	139		2032088	260979456	128		1665607	1406764
Pengxiliuyuehuang1	1365075	190935084	139		1272490	164657204	129		1060207	896477
Pengxiliuyuehuang2	3119544	420362352	133		2930004	369233032	124		2356994	1977247
Pengxixiaoliuyuehuang	4884367	686488277	140		4528607	585553228	129		3772698	3169614
PI_378686B	2342579	327729619	139		2185668	280471217	126		1751808	1500718
PI_407176	4922723	752510510	150		4648609	661663593	140		3716534	3001014
PI_407222	2957283	430151043	143		2767991	364590758	130		2117957	1827143
PI_407224	6511661	867095246	132		6021397	740009837	122		5020016	3988863
PI_437654	4622444	587554127	129		4186611	494864012	120		3583755	2805636
PI_507580	3401790	483054907	141		3182145	412862304	129		2496938	2086575
PI_507598	2657013	374765532	142		2474692	316856544	128		1936088	1582349
PI_507600	3001020	446672794	144		2864784	395555429	134		2435409	1982231
PI_507606	1977923	306392817	152		1875318	268875247	142		1523943	1167440
PI_507623	1737231	245980249	141		1626931	210221500	128		1291059	1094480
PI_507643	1945411	252535979	133		1771617	213255315	123		1480392	1160864
PI_507645	1064817	138307072	130		980815	119129143	122		779693	605311
PI_507656	332057	43549486	137		308968	37250810	126		251375	203305
PI_507664	902901	123426317	138		838750	104876984	127		649527	534077
PI_507767	1939596	292062575	149		1839233	258319980	138		1508977	1276684
PI_578340B	1988382	298303714	149		1876646	260548939	138		1395299	1186840
PI_578341	2415555	328704056	134		2251786	283322338	124		1754906	1397898
PI_578344B	1641121	235842765	144		1497681	198914144	133		1246155	1049150
PI_88788	3238986	489956367	146		3060192	436512587	136		2762650	2113388
Pingchuanhedou	1422252	197468948	139		1325519	169245786	127		1089449	959740
Pingdingduludou	3221196	418858427	128		2989186	357790683	118		2434925	2117364
Pingdinghei	2787712	375851773	134		2627487	326775821	124		2206818	1889735
Pingdinghuang1	2271833	286694801	126		2029182	229794087	112		1677592	1436689
Pingdinghuang10	1637945	212602426	128		1527530	181842500	118		1074327	897094
Pingdinghuang11	2380116	323703078	134		2235841	279028466	122		1823614	1587554
Pingdinghuang12	4132116	582887376	139		3954402	516337664	130		3263674	2771702
Pingdinghuang13	10369651	1373860527	129		9607445	1176322087	119		7517127	6178604
Pingdinghuang2	4922294	641614272	130		4547861	539849686	118		3350907	2830348
Pingdinghuang3	5149775	672534495	128		4790243	581132266	119		3616956	3002951
Pingdinghuang4	1994376	261516863	129		1850020	219910461	118		1238736	1063668
Pingdinghuang5	1031804	137231685	129		957987	116494275	118		756261	655382
Pingdinghuang6	2619469	363132338	139		2451314	317420095	130		2051764	1740654
Pingdinghuang7	1230604	160036344	129		1143564	136081891	118		742811	627596
Pingdinghuang8	1500525	189500577	127		1392894	161682025	117		987405	827902
Pingdinghuang9	3106202	405238329	129		2874466	342391754	119		2157788	1820807
Pingdinghuangheidou1	1635033	218158932	129		1519239	186068708	117		1203665	1036523
Pingdinghuangheidou2	1038280	140142764	133		974961	120597172	121		784414	676010
Pingdingshan	1572134	211890592	133		1476055	182456458	122		1184857	1023984
Pingdingxiang1	200589	25585521	129		185361	21527277	118		146838	121263
Pingdingxiang2	5071992	712448029	132		4736932	620940330	120		4002868	3204276
Pingdingxiang3	4243137	637858064	150		3966015	542786090	137		3422559	2896947
Pingdingxiang4	899239	117760646	130		820987	98655539	118		656993	534077
Pingdingxiang5	4496496	597022103	128		4132943	488690930	114		3487025	2978052
Pingdingxiang6	2662037	353512726	131		2391806	286884442	118		1980946	1689537
Pingdingxiaoheidou	283796	38569266	132		266409	32916433	120		218214	187254
Pingdingxiaohuangdou	2108557	281165429	136		1948435	236303345	125		1283721	1097804
Pingnanchengguanshandou	532443	71706180	133		499034	61864407	122		418725	350314
Pixianbaijianke	2120136	273654608	127		1918755	224737161	115		1585112	1275865
Pixianlayanghuang	1662794	210629695	126		1490416	172894919	113		1207216	958406
Pixianruanzhitiao	2224615	282870001	127		2061210	243630912	113		1727545	1310199
Pixiantuziyan	2243463	284010149	118		2041417	239631140	107		1711930	1281498
Pohuang	1434394	202661241	140		1330589	173302241	129		1021500	866076
Pudongdahuangdou	515753	58726067	118		484782	52142695	110		249266	175483
Pujiangliuyuehuang-2	2425696	348705476	144		2247389	297958790	133		1951482	1568828
Puyangtiejiaohuang	1553843	202024971	128		1429923	171654836	118		1041656	860741
Qiananxiaohuangdou	2052623	246745738	120		1909000	213950608	112		1530873	1190254
Qianjiangliuyuehuang-2	4041232	592964810	146		3738195	507756710	135		3202338	2689392
Qianjiazhouhuangdou	2779202	358433549	131		2586526	310472687	122		2214216	1939595
Qianjinerhao	91007	12168960	135		85732	10750288	126		46552	38940
Qianjinqingdou	1327246	185194495	139		1249947	162836965	129		988281	848565
Qiaoshibayuehuang	1109863	163320039	147		1035039	141135377	135		839695	703188
Qiaotouhuangdou	5560075	819724821	147		5108406	699119731	135		4278113	3601992
Qichuandou	2717392	381117763	142		2466081	308759012	127		2101056	1557525
Qidongxianhaodou2	926327	110322650	118		866084	96647577	111		614596	487915
Qidongxiaoanhuangyi1	1389962	165020265	118		1278273	141520601	110		972635	778009
Qijiangheidou	632550	93775471	148		589890	80946161	137		507392	430288
Qinaguohemao	2448497	296309311	120		2266234	254384046	111		1826870	1446298
Qinanheidou	3147912	413103527	130		2949708	357342079	120		2365174	2049411
Qinanxiaojinhuang	9729226	1253739077	129		9015483	1065745315	118		7575796	6638298
Qing6hao	2103856	278759012	132		1954309	240039421	123		1513661	1298467
Qingdou1	2023629	277948990	133		1898142	241043538	124		1569989	1329660
Qingdou10	942663	118501896	130		883620	102797670	120		736979	628838
Qingdou11	1459096	202533685	139		1333273	168622597	127		1081752	893170
Qingdou12	5898174	827910621	122		5508874	719101249	114		4779073	4086303
Qingdou13	1763492	239142529	133		1639337	204917787	122		1335006	1118717
Qingdou14	756790	99063837	132		707303	84727866	121		569334	473586
Qingdou15	41917	5667477	136		39412	4982955	127		23316	19676
Qingdou16	4542946	629141957	141		4213076	534873461	129		3574449	3167898
Qingdou2	1915510	262619318	134		1782043	224159020	123		1465233	1257780
Qingdou3	1597382	225903299	142		1484905	192698549	130		1224363	1033307
Qingdou4	37233	4992391	134		34751	4310161	124		24172	20050
Qingdou5	3233736	468962376	144		3039357	406031593	133		2601332	2142561
Qingdou6	496338	63589349	126		461285	54295785	116		397581	319660
Qingdou7	208479	26880974	127		196133	23465300	118		159487	132594
Qingdou8	1415160	198742722	140		1321683	169708084	127		1108174	929325
Qingdou9	1806798	249630610	138		1665982	210285990	125		1307919	1112241
Qingdouzi	1573627	211553899	133		1464212	180976202	123		1177539	1010853
Qingdouzi1	2911466	399061143	136		2712611	337136774	124		2191200	1852311
Qingerhei	1993135	248517272	124		1861627	214416518	115		1504121	1191582
Qinggangdali	723352	93355731	127		686036	82609631	118		527748	418836
Qinghuadadou	3969689	521300859	131		3699943	448524255	120		3101743	2686486
Qinghuangdou	3682942	524965968	140		3434935	446427018	127		2863871	2404187
Qinghuangzhadou-15	3482861	477907041	138		3173595	398639597	126		2621966	2213593
Qinghuangzhadou-3	998930	147211469	141		930300	125713160	127		765331	608005
Qingkedou	888578	122094370	125		829359	105245030	116		683404	580232
Qingkeyuandou	4173145	552544513	132		3883206	481518493	124		3312254	2659920
Qingliandou	2719794	387360253	140		2526822	330480512	128		2084167	1761787
Qingmoshidou1	6851433	943679110	131		6207017	768581513	119		5143348	4315247
Qingmoshidou2	4364081	556306434	129		4026894	470887474	118		3291636	2870949
Qingpi1	4711129	690081687	140		4484951	621124662	132		3793072	2987363
Qingpi2	13554266	1961367626	141		12463072	1604589427	125		10604857	8703147
Qingpi3	1971541	258282818	129		1783120	211525214	116		1409110	1171775
Qingpi4	992458	131228338	130		914477	111661763	119		752308	609869
Qingpi5	2338734	309775460	130		2111349	251327429	116		1738862	1488158
Qingpi6	1315084	170822357	130		1220910	145661888	119		1033472	906746
Qingpiaijiao	2103691	320449441	143		2003902	280906174	129		1661296	1433540
Qingpidadou1	1423965	169731448	120		1324690	147301795	112		1109925	839792
Qingpidadou2	3693224	536763975	145		3453512	466701293	134		2917274	2375311
Qingpidadou3	614355	79430854	129		574846	68723923	119		433236	370596
Qingpidou1	4874674	691242175	138		4550980	595922911	127		3810593	3256300
Qingpidou10	4130648	553799468	130		3819731	472314189	122		2834183	2352086
Qingpidou11	3864520	537985616	137		3666294	467427925	126		3114626	2685865
Qingpidou12	1990218	266261208	135		1835238	226396323	124		1499741	1171551
Qingpidou13	591793	68671792	113		557290	60640901	106		420461	329452
Qingpidou14	1575697	171164376	111		1439911	147869741	105		1138402	888294
Qingpidou15	1331763	149218825	111		1225499	129480209	105		994276	775505
Qingpidou16	1680818	226612508	131		1530773	186128059	120		1252516	1025529
Qingpidou17	3322465	484827780	144		3047646	399356868	129		2577238	2070143
Qingpidou2	4031363	564192513	137		3763875	484907597	126		3119879	2747102
Qingpidou3	1203171	159847056	137		1107634	133609570	125		894353	725406
Qingpidou4	3260160	441586829	137		3001018	370517853	125		2442177	2138770
Qingpidou5	1335332	185620098	140		1229245	156457131	127		990528	845626
Qingpidou6	4054741	559045190	135		3690510	462996777	123		2939926	2503075
Qingpidou7	1113316	155721868	138		1037886	134969181	128		853984	702822
Qingpidou8	904245	132554289	145		839802	112637233	132		714579	540565
Qingpidou9	3058693	395255541	127		2832471	338361222	117		2403652	2042215
Qingpihuang	1247939	180941253	144		1174141	158439268	134		1005272	786118
Qingpihuangdou	2491043	350219941	139		2332681	303326296	128		1884918	1597016
Qingpihuangdou2	1511087	164334757	109		1389939	142847886	102		1188782	896007
Qingpilvdou	1472423	199415742	136		1354280	168170977	125		1110789	935411
Qingpingdou-4	1137913	157785327	138		1038310	132467539	127		836384	714434
Qingpipingdingxiang	344457	44231414	127		317637	37138411	116		252677	207642
Qingpiqingren	1703831	184179803	110		1583279	161530228	104		1344812	1033241
Qingpuheimaodou	4604859	689004035	149		4244530	580716200	137		3579387	3103477
Qingpuhongdou	1534659	207130647	136		1420419	176454542	125		1160150	983621
Qingshenhaungkezi2	2293199	319259955	139		2145258	276943068	128		1777575	1467571
Qingyuandaqingdou	3220451	442032785	140		2959674	374053881	128		2387526	2004897
Qingzadou	1860404	240931935	130		1732972	207941422	120		1453969	1241031
Qingzhadou1	1207400	154848635	128		1081057	125534771	115		831537	695514
Qingzhadou2	1864779	234708871	128		1698889	196705574	117		1384733	1204347
Qionghaiheidou	910872	127303797	138		849230	110521755	127		687072	589711
Qionglaihuangmaozi1	4132671	580445831	140		3843998	499885831	130		3250528	2778413
Qionglaihuangmaozi2	789735	111034573	135		738811	95837139	125		532783	428393
Qionglaiqiujiangheidou	1815369	252453218	139		1707237	218295598	128		1425370	1220628
Qiongpidou	1343181	194611300	143		1238047	161708744	129		1069527	823182
Qipingqingdou	1663071	222169814	134		1554699	194618310	125		1321266	1166535
Qisiwa1	1123695	159445200	139		1052748	138341116	128		872324	678768
Qisiwa2	2473801	324067684	130		2290127	273820512	119		1591901	1353762
Qitudou	2853696	373825947	131		2631378	314733330	120		1815105	1559038
Qiubaidou	194437	26745939	139		181861	22979647	127		145222	118167
Qiudou	2244120	256561011	117		2072868	222210875	110		1600446	1261732
Qiulibai	1159871	156215141	136		1075149	132794595	125		870759	757485
Qiyueba	4905741	719503321	143		4522178	599978907	128		3805998	2806067
qiyuebai	7105307	1037297941	140		6554460	858216911	126		5523979	4252414
Qiyuehuang	1811586	244926013	134		1712398	210462849	121		1363013	1169653
Qiyuehuang1	1157155	160398290	139		1075750	136989137	127		874238	761603
Qiyuehuang-1	3130230	453843077	140		2941814	399138164	130		2471287	2070379
Qiyuehuang2	1118188	147970570	133		1014811	122508703	123		823468	684774
Qiyuehuang-2	1478401	216075962	141		1365903	181453807	129		1058724	943948
Qiyuehuang3	3133241	437937633	137		2908868	370058173	124		2399082	2032167
Qiyuehuang4	8838023	1248404813	138		8112880	1046576173	126		6876434	5913994
Qiyueluan	2183308	324947106	149		2051822	278927337	137		1721849	1429865
Qiyuemang	1052762	136758911	128		965304	114038136	117		606709	517980
Qiyuezao1	8040663	1216083686	150		7462142	1033368610	137		6381555	5386182
Qiyuezao2	1489747	201522204	135		1385114	169971418	122		1149655	988437
Qiyuezao3	1333387	181801593	137		1243880	153117539	124		985617	853001
Qiyuezaohuangdou-1	2858218	384299385	134		2662752	335681549	125		2164607	1936568
Qiyuezha	3888446	516664516	132		3649861	451086050	123		3093371	2635264
Quanjiaoqing	2786476	390966683	139		2608792	332971069	127		2254156	1889917
Quanshuidou	3046417	462540187	151		2867997	396889715	138		2441091	2115216
Qudongwanlvhuangdoujia	1172341	136509335	116		1094690	119856733	109		569933	457047
Quxianbayuehuang	1527361	214933555	140		1454013	188093849	129		1258252	1063634
Quxiandou-2	3639875	533814632	145		3431454	461590224	134		2995044	2535954
Quxianhuangdou	2197269	308465895	138		2073922	267992504	128		1807615	1515868
Quxianlvpidou	690250	93235952	135		644040	80629838	125		532655	441542
Quxianzhandou1	648467	90598899	139		604219	77785023	128		501999	422674
Raoshangunheidou	1176196	161357680	137		1113391	142189200	129		918646	774725
Rugaociyudouerbing	934739	140901774	144		877306	122059595	130		738382	610325
Rugaojiajiasan	5034151	644555176	124		4530721	524648553	111		3782989	2967795
Ruijinqingpidou	806708	95087840	117		747743	82968509	110		435303	341416
Ruijinxiaohuangdou	1008291	130195772	120		949856	114319505	112		432198	352263
Runanpingdingshi	1884573	248688568	131		1774890	217924108	123		1343900	1130187
Runantianedan	3339890	432193547	127		3073202	373388567	119		2434803	2024277
Ruyuanhuangdou	936708	126486674	133		859272	107440682	123		672623	552988
Ruyuanqingdou	2634691	365074474	137		2398107	304070298	125		1934678	1622529
Sadou	3762745	485813913	129		3481082	416887402	119		2842890	2457569
Sadou1	2432869	285525782	116		2268701	247334529	108		1717306	1370780
Sadou2	1355201	179773952	120		1281049	159279974	113		371953	305769
Sangutiaoheidou	4053142	571952022	141		3790079	495448594	131		3208044	2748146
Sankedou	3214632	445749825	134		2976273	379503879	123		2498874	2109642
Sanxibai	637100	94287999	145		598611	81828004	132		478999	407472
Sanzibaihuangdou	1341887	183295507	136		1239067	154134760	124		979402	851599
Shachengheidou	2699747	370795619	138		2546872	327416800	129		2106616	1784972
Shahehuangdou	1227228	167645230	137		1155749	148115562	129		923099	783342
Shanbaidou	1044366	146046503	139		970668	124075989	128		795147	664282
Shanbaidou1	1247116	139257573	111		1144329	119760260	104		921465	732789
Shanbaidou2	1201065	174018894	145		1112533	146119325	131		951669	690815
Shang64-0	828709	116289994	138		780675	101793850	128		665497	568216
Shanggumoshidou	903130	127287770	133		859836	114602852	125		644178	528975
Shanghaichishahuangdou	1219530	142131655	115		1153285	126482534	108		591751	385878
Shanghaimianchangkou	378581	42667100	119		353874	37576331	111		229883	157001
Shangqiubayuezha	2706125	356019909	132		2552785	311622686	123		1119374	958978
Shangqiudaziheidou	865022	112678875	131		814089	99655643	122		92035	76520
Shangqiugunlongzhu	3068649	414206906	132		2887990	359077329	122		2351021	2034186
Shangqiuhuabandou	2625335	351460046	131		2462226	306826919	122		1290567	1092223
Shangqiuzuganqing	3969034	548761724	133		3710356	477499068	124		3084146	2610517
Shangraoaiziwo	1663655	221462327	120		1566383	194456308	113		835475	662356
Shangraobayuebai	1080538	118200279	109		1006956	103834246	103		817956	649246
Shangraodaqingsi	1053263	115374956	114		960418	99092356	107		777696	605536
Shangraoheshandou	1686928	189266825	114		1598537	167451338	107		1326119	1035436
Shangraoqingpidou	3630545	507048039	138		3400265	436435621	127		2834141	2497271
Shangshuhuangdou	1575974	201460990	128		1468994	173965507	119		1232600	1059081
Shanhuadou	3625931	483720044	135		3329955	401132108	123		2836786	2212287
Shanzibai	2256798	330062602	144		2098321	274510397	129		1859962	1309775
Shaoshaodou	102268	10925469	109		94341	9519532	103		68329	50518
Shaquhuangdou	1518565	214784809	139		1433830	190696324	130		1179613	985660
Shashihenandou	6415638	872141395	136		5937920	753614094	127		4955962	4423478
Shaxianwudou	79744	11120475	139		74957	9493700	127		65213	53770
Shaxindou	3155117	414365655	120		2971103	364621220	112		1249063	1019299
Shazhoudanhuangdou	680303	77950830	116		636127	68053254	109		508453	416501
Shenfangluosidou	5160912	734478499	139		4816515	633187813	128		4088167	3507197
Shengli3hao	393205	52866643	132		367826	45281958	121		303732	261785
Shenhehuangdou	1363592	182455529	138		1256734	154549018	126		1030622	835890
Shenqiupingdingshi	592539	75059483	129		556544	66290373	121		236483	188567
Shenqiutianedan	879182	117806461	134		820853	100791211	123		524112	450583
Shenwenwangdahuangdou	7721113	1081687580	139		7212949	938330124	129		5887687	5064804
Shiguanyingqingdou	2211489	303797002	138		2016004	252330055	126		1706044	1433332
Shimendabaili	1294515	178880496	136		1216608	156875196	126		830933	701351
Shimenheihaungdou	14771884	2137937765	139		13935843	1830302885	127		10740176	9277667
Shiqing	1230810	159276687	126		1115245	130731068	113		896918	764077
Shitangchadou	3406699	463622870	130		3202322	407854498	120		2663282	2156251
Shiyahuang	1647870	207871208	125		1537426	179849800	115		1272096	1084104
Shiyuehuang1	1349352	195496004	144		1252551	167429773	133		1034017	861214
Shiyuehuang2	3107157	465642331	150		2904600	393177555	136		2518983	2213488
Shiyuehuang3	2272103	343966188	148		2097610	287033853	133		1793300	1264612
Shiyueqing	1842982	245848742	128		1727025	215763066	119		1465297	1146301
Shizhuangdalihuang	2638203	374509339	140		2426649	314292546	128		1987036	1695264
Shongzhiciyizi	9934672	1500865858	151		9288029	1276176486	137		8080857	7178453
Shongzhiyanghuangdou	9797967	1417636247	142		8968879	1164181635	127		7683377	5919234
Shuangcheng4hao	1953895	254308427	130		1816181	216707973	119		1480942	1295875
Shuanghauhuangjiaodou	7072437	976372563	136		6634302	853839185	126		5549585	4674001
Shuangsedou-10	2787730	377632916	136		2634518	332432326	127		2203812	1974496
Shuangyangzaohuangdou	1872867	225528820	120		1740329	195329561	112		1409000	1087619
Shuguang1hao	4406730	582323306	132		4119070	502282647	122		3423603	2976427
Shuguangheidou	2226870	299283364	134		2066589	256944989	123		1651606	1411879
Shuguangjiuyuehuang	3857954	553251168	136		3606510	477711443	127		3056851	2534817
Shuibaidou1	4294346	600015204	140		3996892	516143525	129		3325794	2813825
Shuibaidou2	4054851	555876927	133		3781553	480157477	123		3257361	2742322
Shuibaidou3	1996566	274172440	135		1878035	238346927	125		1556173	1318362
Shuijindou	544833	69237514	127		512219	59929732	117		398350	338549
Shuilangpi	934420	128259869	138		878355	110501950	128		730403	603433
Shulandou	1777693	247024616	139		1635720	207764106	127		1316446	1091516
Shunyiheidou	3853957	512982189	132		3535232	417683058	117		2823836	2445652
Shupihuangdou	4043044	530407507	129		3727799	449958621	118		3134027	2736104
Shushudou	3213268	473121857	145		3006936	410686734	134		2513987	2079972
Sichuanqingpidou	1341889	184864434	138		1255172	159315078	127		1064121	875342
Sicunheidou	2671855	343458437	128		2501659	298078066	119		2122110	1834610
Sihongbaihuahuangdou	685900	96145404	138		644259	83164693	127		525426	437210
Sihonghonghuangdou	4591731	580324750	126		4150077	479070642	112		3443342	2728172
Sihongniumaohuang	396232	51455341	125		361144	42842384	112		283094	217296
Sijiaoqiheidou	3955527	542823016	133		3723026	475173904	123		3091400	2614232
Sijiaoqihuangdou	1054138	138874423	131		958091	115076881	119		766546	645484
Sijidou	5243241	739937521	133		4941467	650350560	123		4253334	3478795
Sijiuheidou-1	1329300	189115618	143		1218929	160199636	131		1030426	863851
Silihuang1	1437057	187323111	129		1340323	160064258	119		1079885	940097
Silihuang2	3354126	433089447	128		3131678	371846041	117		2654723	2309972
Silihuang3	1453328	184615364	130		1347031	156683925	120		1137423	965657
Silihuang4	1379178	179456914	129		1255052	148565893	118		1024002	847574
Silihuang5	966945	128797492	129		887448	106883707	119		741426	604679
Silihuang54	631758	78279125	129		598345	68821729	121		433383	343004
Silihuang6	37889	5688704	151		35481	4845185	137		27579	23678
Silihuang7	1801080	233809472	126		1632635	192066105	113		1260621	1065810
Silihuang8	8448668	1129037915	135		7937281	987447321	125		6661266	5527814
Silihuang9	2233340	290271040	129		2099005	249749748	118		1766525	1517021
Silihuang_Nong16-1	333850	39134704	128		308522	33843304	119		227234	183724
Silijin	1140536	149774859	133		1075800	131698444	123		548443	431540
Siliqing1	3298710	457863902	139		3066816	390039647	128		2567421	2152366
Siliqing-10	1585801	227924439	143		1481508	197953151	133		1226885	1023303
Siliqing2	2519828	330948012	131		2320312	282674157	122		1879144	1580011
Siliuqiheidou	3882172	509697626	131		3595751	439804113	122		2936272	2477499
Siliyuan	649284	86837969	131		607636	74561599	119		503988	437975
Songzidou1	8168620	1144167658	131		7664465	1000569353	121		6601058	5218639
Songzidou2	3262823	467679812	142		2986935	395785400	131		2539695	2136557
SuiningbayuehuangYi	1363567	174167266	129		1264815	150519344	121		1058050	920262
Suiningdaqingdouyi	1975595	288433482	144		1861357	250440522	131		1555068	1236142
Suiningdasiliyi	1524919	195977306	127		1414556	168133074	117		1062992	877349
Suiningfengtaijiangsedou	561474	76974207	137		534401	67400322	126		428316	368306
Suiningfengtailiuyuehuang	3887289	545653921	139		3617965	467172101	129		3006841	2589474
Suininhuangxudasili	2526203	336055399	130		2356191	291110237	120		1929735	1624717
Suininjiandingchundaqing	2424343	347440892	144		2268239	296999225	130		1910307	1539896
Suininpingdinghuang	2631335	360178869	132		2453751	311941135	123		2044210	1700082
suixibaihuacao	6357474	878284882	134		5939735	744582211	122		4857705	4122994
Sulanmancangjin	227704	33331275	147		210396	28267833	135		178509	150461
Sulingxiaoheidou	825796	111264867	132		775293	95201689	120		610800	531504
Sumaozuan	4475019	655400331	143		4084876	536801019	128		3506019	2648658
Suqianchunfenqing	3452529	442927454	126		3099599	358745863	113		2553025	2095080
Suqiandadudou	1103006	147554072	134		1038565	126169238	121		824243	701510
Suqiandaqingdou	1986395	246302948	123		1787709	202509240	111		1468278	1178997
Suqianwandoutuan	1680141	231025824	134		1571182	199247459	123		1314551	1123377
Suqianxiaoheikezi	4931634	616905416	125		4362728	494249615	112		3516996	2831191
Suqianxiaoqingdou	4194592	525449197	124		3758213	426687790	112		3103728	2522671
Taicangdashadou	345759	39560876	114		322555	34805865	107		179020	140374
Taicanghuangmaodouyi	442888	51332766	119		407277	44200105	112		308533	235821
Taicangziyoudou	279796	39748866	140		259392	33526723	127		209637	166258
Taiguhuang	9482082	1295070457	137		8842950	1121975143	127		7332967	6275663
Taiheyuangunzhu	2679754	362280312	131		2504257	309653128	118		2085253	1683377
Taipingheidou	1747558	251470661	142		1612137	215305413	131		1395133	1152566
Taiwanerhao	1254612	156351032	125		1170952	135207052	116		965218	832056
Taiweidaqingdou1	2032650	288765044	143		1865906	244712782	132		1572949	1296648
Taiweihedou2	1484531	214376935	143		1367293	183121789	132		1178810	993822
Taixingaijiaohong	4983774	645283265	126		4553616	535227018	112		3848121	3079984
Taixingheidou	681589	84943654	123		633572	73421327	110		536037	413114
Taixingliumaohuangyi	2492733	362556430	144		2288740	301982628	130		1986254	1410922
Taixingmaquedou	1495660	220204918	143		1394989	187243977	128		1176521	929451
Taixingwanshahong2	1884644	228164850	121		1767426	199743683	113		977211	800762
Taizhoubaihuawujia	87883	11277812	126		79181	9264092	115		58538	47819
Tanghecaoheidou	2058021	289353867	130		1932923	252925587	121		1628192	1345810
Texingdadou	2506631	348868173	137		2332129	299128450	126		1908298	1643500
Tianbadou	2475687	339112765	136		2295952	289713816	126		1952760	1652237
Tiandou	7874071	1104363585	142		7358970	947973873	130		6268800	5535043
Tianedan1	1576131	211344436	134		1469371	179909956	122		1190231	1015090
Tianedan10	4989576	648460644	132		4675816	570781439	124		4020438	3234968
Tianedan11	3507830	511090192	136		3311228	443841616	126		2719714	2347146
Tianedan12	1935943	267355772	133		1816736	231808975	124		1511506	1282252
Tianedan13	1356057	181876967	133		1279252	158028754	121		1043067	906157
Tianedan2	3214304	439284618	140		3040414	374579930	128		2456713	2101372
Tianedan3	5546052	834029979	147		5177772	715246622	135		4417520	3639430
Tianedan4	13996909	2120496662	151		12992247	1807360021	138		10863953	9237676
Tianedan5	1569976	213927118	131		1453328	183099948	119		1210909	1000897
Tianedan6	471274	61284637	128		430648	51230773	117		343772	278951
Tianedan7	5445200	693953497	127		4993587	584553912	116		4123623	3567293
Tianedan8	588596	78350453	130		553046	67736754	119		451960	389629
Tianedan9	5692480	869388569	140		5275601	741355286	129		4368983	3761393
Tianedou	1028163	130673233	127		954759	111895569	117		688136	571463
Tiangedan	13261378	2025030219	152		12375886	1738156721	140		10389342	8847326
Tiangengdou1	2753633	388398245	139		2589784	337739515	127		2198748	1939975
Tiangengdou2	1387841	169704421	121		1293134	148274292	113		694587	552968
Tianlinpingtangzaohuangdou	923151	134487640	139		854056	114248782	128		661242	569323
Tianmendazihuang	6964499	936370119	135		6577938	828810823	125		4824677	3992275
Tianmenhuangdongdou	881500	128703835	144		816355	108500430	130		691495	505632
Tianmenniumaohong	410554	44098727	114		386140	39252748	107		217967	135868
Tianninghuangdou	2406068	353594801	144		2258389	310242667	135		1909797	1455614
Tianqingdou	1749975	242224582	138		1632607	208065325	126		1359245	1199296
Tiejiadou	1474829	192783428	129		1385851	166502074	118		1127976	991257
Tiejiajinping	4783268	622641674	127		4278182	500396177	113		3557360	3049124
Tiejiaohuang1	1257806	163471420	133		1155414	135922375	120		932857	809950
Tiejiaohuang2	861270	117268462	132		814345	101614900	121		650565	565317
Tiejiaqing	1845365	245720578	134		1718324	211737500	125		1368407	1133842
Tiejiaqing1	4963738	670200179	131		4584061	554870204	119		3905999	3215410
Tiejiaqing2	4580566	689036763	147		4236965	584233259	135		3522344	2902260
Tiejiaqing3	1981977	278657099	133		1866779	243925894	123		1031253	861533
Tiejiaqing4	4084782	572204370	139		3829051	497580671	127		3127374	2653219
Tiejiasilihuang1	1473860	189786458	129		1377271	163402591	119		1144750	972076
Tiejiasilihuang2	1334538	176966860	132		1260216	152953585	121		1044760	898788
Tiejiazi	1740620	226814418	127		1562759	184942124	114		1274828	1081888
Tieshu	3188582	444610432	140		2968109	380154837	129		2497657	2185675
Tiezaidou	1607521	214786741	136		1456060	177206218	125		1167678	1017217
Tonganyouzaidou	1660082	184629685	113		1533853	160702993	106		1271601	984281
Tonganzihongdou	901799	118865202	124		850552	104157850	115		629587	521001
Tonghuabaihuadali	970635	115740403	120		894327	99339516	112		721299	576010
Tonghuapingdingxiang	1211907	160060667	126		1146151	142653111	119		929819	635810
Tongjiangganguhuang	623750	85865719	138		586490	74823321	127		477609	408533
Tongjianghuangdou	3111669	403036091	129		2876946	342443368	121		1877306	1548973
Tongqinghuang	1572530	210648904	130		1463858	179528524	119		1184275	1032994
Tongshanbaihuacao	2782443	360364465	127		2529216	298193699	114		2069977	1628880
Tongshanbaijianke	239840	29692506	118		223363	25969867	108		124024	99510
Tongshanbopihuangdoujia	3096225	409437370	115		2933442	359591947	108		2492236	2076705
Tongshandalijiangpidou	1198037	164509989	119		1127269	144686625	112		939859	767946
Tongshanhuangdadoujia	1939895	256171753	127		1809352	217176381	117		1170979	993160
Tongshanlangpi	1305869	168650476	127		1191576	141265744	113		982686	775200
Tongshanniugandou	3418510	392149814	114		3127972	336803239	107		2593915	1979375
Tongshanpingdinghuang	602238	75888056	111		552059	64393936	103		450567	347991
Tongshanpingdingwu	3468556	436895792	123		3132948	360207874	111		2608068	2010346
Tongshanqingdadou	380728	44586082	118		344050	37024046	107		254574	205320
Tongshansijizhongklidou	797988	92784864	114		739896	80567131	106		528738	409437
Tongshantianedan	7767220	977262447	124		7038797	808267759	110		5733685	4583613
Tongshanwandouyuan	1014398	132175884	130		942911	112718151	118		603020	511076
Tongshanzhenjihongdou	7390342	948175716	127		6627763	769343343	113		5522565	4441014
Tongxianhuangdou	1872141	259348022	139		1781418	227984185	129		1456898	1254701
Tongxianxiaohuangdou	3074159	424881036	137		2901528	371985082	127		2371351	2012659
Tongxuxiaozihuang1	2728271	360231092	128		2546653	310625096	118		1899154	1585734
Tongxuxiaozihuang2	1548206	196269251	127		1436980	165865601	117		1038131	882703
Touxinlv	2220208	306952186	137		2063236	261723356	126		1700816	1486508
Tubadou	1483780	199776498	133		1380730	171099645	122		1080172	916188
Tubaidou	1727953	242242499	138		1622808	210938679	128		1309819	1107398
Tueryan	2010092	260126601	128		1870846	223019232	118		1430141	1176335
Tuheidou	1654352	221541518	134		1546956	189274114	122		1269533	1104750
Tuhuangdou	3299956	432551503	128		3093951	372372682	117		2316696	1923202
Tuhuangxiaodou	2746652	394264529	143		2578698	344548346	132		2220466	1953454
Tujiazi	3614795	481790407	131		3406004	411724946	120		2879063	2556065
Tuziyan1	193485	24712431	129		178248	20910461	117		143887	117389
Tuziyan2	3299400	432488459	131		3086749	371849423	119		2631716	2289714
Tuziyan3	2470099	352297239	143		2302004	306583347	133		1979405	1715096
Wandouzao1	2988008	419140871	139		2782255	357341967	128		2294973	1899614
Wandouzao2	1585057	225281836	145		1432889	182495016	130		1155797	921659
Wangcundahuangdou	2478662	357652190	139		2366250	320115323	130		1963245	1639953
Wangcunhuangdou3	1348129	196924761	145		1259638	170713975	135		1061158	898611
Wangqingshenxiandong	2280940	309213009	132		2137714	263626583	122		1430571	1190634
Wangzhuangheidou	6758491	973172837	136		6371014	842662644	126		5315092	4489757
Wanheidou	1293982	177922781	137		1205732	150417515	125		959450	828276
Wanhuangdou	53978	7817951	146		50184	6677932	134		39787	33529
Wanhuangdou-2	3799554	505212284	133		3559508	444016219	124		2972998	2623329
Wanhuangdou-6	1537399	218201165	138		1451287	192476753	128		1218562	972351
Wanhuangdou-9	3356838	446765133	133		3111030	389850731	124		2575241	2271451
Wanshupingdinghuang	2238401	297701473	131		2081681	254499934	119		1728304	1488117
Weiguangqing	2527879	364946087	140		2368186	315630353	129		1943884	1583893
Wenjianghuangkezi	810076	112497084	137		755829	97091190	127		507208	421610
Wenjiangjinniuhepi-2	2427412	349574865	144		2253932	301584526	133		1873254	1596923
Wnahuangdadou	41921	6217113	149		38894	5316765	137		31667	27200
Woyangheidou	2532727	356826723	137		2359131	306954559	126		1977518	1699596
Wubihuang	3604604	532779782	144		3400862	465509554	133		2887358	2411021
Wuchangbaihuadou	1185221	173236755	145		1094090	144455689	130		942303	655175
Wuchangdonghuangdou	2218718	253796466	109		2051944	221130266	103		1162119	891103
Wuchangdonghuangdou1	868467	96603511	113		811109	85161990	106		534089	390695
Wuchangliuyuelv	6214743	816481654	118		5861918	711104604	110		4932957	4090252
Wuchangqingdadou	1160856	164159009	142		1072755	137854180	128		919076	661406
Wuchangsanzibai	515443	58621794	111		488633	52292413	105		144463	101157
Wudadou	4144512	470048098	113		3807606	405733836	106		3044207	2377258
Wudingzhu	779418	103765221	129		720851	87620080	119		601541	477253
Wudou1	2263297	317634670	139		2121613	274114531	128		1770448	1553085
Wudou2	3373252	464353042	137		3096969	388113203	124		2463295	2116783
Wudouzi-1	1708881	244810777	138		1619197	217262647	128		1266126	1034769
Wufengshailvqing	6168253	818331154	127		5718141	696508564	119		4527219	3760478
Wugumaodou	2990440	421344466	139		2803241	365345060	128		2321176	2022301
Wuhanyoujingmen	1284477	147364182	114		1204546	129987087	108		608138	441043
Wuhaungdou	1693393	225214179	133		1537100	185891392	122		1137407	973503
Wuhuangdou1	1511960	213864025	140		1406072	182093509	128		1130540	945032
Wuhuangdou2	1565914	225771306	141		1462371	193835728	130		1194089	983378
Wujiangdoufudou5	4522458	567860599	124		3964858	450344797	111		3140161	2529710
Wujiangwanshudou	1578124	229758363	144		1480747	196428324	131		1254073	997584
Wujiangwuyueniumaohuang	1876037	276910889	147		1747598	233699134	132		1494373	1211747
Wujindou	2125033	278843302	134		1985706	238979259	124		1586479	1324369
Wulongbanjiedou	1417831	195384922	141		1343373	170021322	130		1105532	955171
Wuxichangjiguangyi	1327070	164963392	123		1219207	139662728	110		1023164	760439
Wuxidabaidoujia	13455940	1711179306	125		12139407	1411036517	111		10284866	8133366
Wuxihuangdou	1701700	241645311	143		1590962	209649563	133		1358199	1073016
Wuxiliuyueku	396744	51604267	132		373201	44952284	122		193414	152976
Wuxiniutabian	380815	43861348	116		356591	38568342	108		241689	190675
Wuyanwo	1324533	187567240	140		1264390	164451255	129		1100436	930545
Wuyuandouyadou	2763576	311170376	113		2566250	271294068	106		2049028	1612256
Wuyuanqingpidou	1647511	229768450	139		1533168	195932565	128		1284458	1134624
Wuyuebai1	1910919	221195114	113		1780183	191322897	106		1452728	1120277
Wuyuebai2	1045032	118520105	111		966877	103133632	105		757440	569399
Wuyuebai3	2358718	265331176	112		2178864	229466466	105		1801954	1375756
wuyuebao	4113297	580063679	136		3850508	499877581	125		3279397	2809450
Wuyuehuang	3015910	425303240	139		2848883	368792762	128		2464145	2168146
Wuyuewu	2095518	261023908	121		1962324	228207751	113		1493664	1209485
Wuyundou	1102572	160535175	143		1013910	132508016	129		882775	681751
Xiadongdou	2306402	336163769	145		2168638	293330081	135		1867939	1517361
Xiahedou-1	2697848	372558883	138		2489884	316177350	127		2085946	1758530
Xiahehuangdou	4413841	609834677	138		4037750	509608603	126		3381443	2842731
Xiaheidou1	3505441	478528920	135		3280428	409834560	122		2664169	2340410
Xiaheidou2	1516631	205229662	134		1435389	182841837	126		1231396	1018981
Xiahuangdou	4760315	710420275	150		4433907	605428581	137		3873100	3240371
Xiamentengzaidou	2292066	300987769	131		2140920	258966945	121		1528694	1284737
Xiangchengyangyandou	993638	130999726	130		926325	113545424	121		765029	656840
Xiangertoulvhaungdou2	1064372	147438117	138		1004090	127593174	127		834382	721226
Xiangshuiheidou	4052654	533035970	131		3727640	448958911	120		3147390	2755789
Xiangshuihuangdo_Huangjia	2720603	358955363	132		2558834	308728139	121		2107862	1864023
Xiangyangbayuezha	1479105	218191702	144		1379552	186037330	131		1164133	861592
Xiangyanghenancao	1218946	145127848	116		1120109	124822693	108		699092	528695
Xiangzhudou	587453	67931104	118		546541	59328279	111		434224	324846
Xiaobaidou1	2809925	413018347	145		2610025	356176276	134		2249945	1866859
Xiaobaidou2	1630716	212781922	130		1532092	182059408	119		1262720	1124236
Xiaobaidou3	1132943	145927716	130		1054928	124634920	119		707450	594032
Xiaobaidou4	187359	26158928	140		175718	22854532	130		146954	124720
Xiaobaidou5	4708836	662669305	137		4429898	576548334	127		3657022	3082267
Xiaobaiheidou1	478432	63256145	130		449591	54547310	119		356905	305530
Xiaobaiheidou2	1436910	201060360	135		1355241	175758291	125		1138735	932464
Xiaobaihuaheidou	2781828	426380827	148		2625547	376518644	139		2260944	1807456
Xiaobaihuangdou	2159553	295362929	136		2009864	250300675	124		1293512	1104898
Xiaobaijiaodou	1632415	222484565	134		1537877	195228495	125		980958	786118
Xiaobaimao	92985	12684978	136		86707	10948038	126		64089	53759
Xiaobaimaodou	2153235	292085181	134		2008220	252481774	124		1670615	1384909
Xiaobaimei	9384669	1412317477	150		8787706	1199008845	137		7855764	6938940
Xiaobaiqi1	2410967	313331364	131		2242287	267512836	120		1895346	1645220
Xiaobaiqi2	4075424	522652723	126		3660650	423087923	112		2902953	2490709
Xiaobaiqi3	4967264	699633127	132		4682874	613563122	119		4032267	3225339
Xiaobaishuidou	2145216	315614422	144		1996439	273470313	134		1737695	1429607
Xiaobayuebao	3327343	433447637	129		3123070	373615922	118		2479694	2089720
Xiaocaohuangdou	3027999	437897188	144		2774301	359664585	130		2414681	1896153
Xiaochadou	2061614	262093877	130		1930994	230309017	122		1583694	1284896
Xiaodonghuangdou	2500566	322836315	128		2328721	277433350	118		1943541	1699912
Xiaogandou	13261268	1946928008	144		12208597	1585846827	128		10535670	8457347
Xiaoganhuangdou4	577967	66845811	115		535756	58305664	108		343775	258024
Xiaoguangdou	1607679	217845867	134		1520342	191298958	125		1217842	1002541
Xiaohaulian-3	2472162	354763768	142		2334152	311294082	131		1836562	1519296
Xiaoheidou1	241598	31821095	129		226418	27434649	118		187183	159085
Xiaoheidou10	933578	122519857	129		839847	99440876	115		656738	570559
Xiaoheidou11	1594281	206464309	131		1441459	170877505	119		1141077	984312
Xiaoheidou12	1855219	249958941	133		1729131	212518144	121		1405594	1211847
Xiaoheidou13	3160918	432585998	139		2964360	373123153	126		2426894	2132890
Xiaoheidou14	1816971	248125698	134		1713657	215687931	123		1421157	1236125
Xiaoheidou15	1394028	190398464	132		1310472	164325442	120		1086052	939294
Xiaoheidou16	2843209	378989467	129		2639641	322587542	118		2115455	1814096
Xiaoheidou17	3417427	470621875	133		3201467	402916046	121		2639700	2346147
Xiaoheidou18	4644905	616745088	132		4292851	525890114	123		3213735	2785467
Xiaoheidou19	3185599	437409626	136		2988859	376676387	124		2474187	2159916
Xiaoheidou2	61297	8706027	141		57095	7482048	130		47535	39789
Xiaoheidou20	5640006	737125101	129		5237057	630809919	119		4409646	3831794
Xiaoheidou21	3798932	497296763	134		3524191	424280663	124		2876211	2487409
Xiaoheidou22	3555842	468744543	131		3350776	403856879	120		2824746	2456684
Xiaoheidou23	2043409	289482505	142		1877108	245941360	131		1590409	1277898
Xiaoheidou24	1866099	244054616	132		1737743	211674556	123		1407404	1150422
Xiaoheidou25	1610794	217496995	133		1527304	193299776	124		1256141	1032838
Xiaoheidou26	4073075	553426037	134		3815867	477876459	124		3085038	2603333
Xiaoheidou27	1660680	234473871	135		1569961	205195077	125		1304613	1086866
Xiaoheidou28	1776453	253630272	137		1672749	220114236	127		1340853	1138454
Xiaoheidou29	2740937	390139132	137		2586727	339632136	128		2037075	1751281
Xiaoheidou3	5272852	707116039	135		4903549	605808530	124		4096284	3079705
Xiaoheidou30	3260344	462816464	138		3065984	401553776	128		2471772	2102615
Xiaoheidou31	2069951	288998491	136		1958898	250082616	125		1559230	1302035
Xiaoheidou32	5545241	747847326	135		5196647	654088012	125		4334984	3607527
Xiaoheidou33	5860131	837354657	136		5503800	727228951	127		4602585	3865776
Xiaoheidou34	1674820	235301577	141		1563765	203775630	131		1300210	1128003
Xiaoheidou35	2885830	409566516	141		2711368	358649196	131		2283132	1966227
Xiaoheidou36	1420603	199222700	139		1338285	174273261	130		1114424	948698
Xiaoheidou37	1289180	180896140	141		1201855	156458458	131		997367	841778
Xiaoheidou38	1368433	189685693	138		1286048	165898494	128		1058655	913073
Xiaoheidou39	3977774	563531945	142		3712490	487249523	132		3094600	2715357
Xiaoheidou4	1562429	201245897	128		1443711	170536660	118		1183436	1036326
Xiaoheidou40	4121843	567825972	139		3862573	491710369	129		3265804	2745705
Xiaoheidou41	1364225	192011853	141		1286987	169247198	131		1072863	913943
Xiaoheidou42	1681454	234976717	140		1590038	207642140	131		1319271	1130625
Xiaoheidou43	2152367	304222659	141		2017836	265108579	130		1602807	1374929
Xiaoheidou44	2690974	383530897	139		2530378	334240113	129		2100608	1751151
Xiaoheidou45	9878968	1436165037	138		9261309	1242375906	128		7751136	6619921
Xiaoheidou46	807298	114377007	138		764359	100308807	129		642152	549905
Xiaoheidou47	3373062	459443595	137		3181025	406076685	128		2727630	2011391
Xiaoheidou5	2243767	292273814	130		2089209	250364499	120		1723958	1506866
Xiaoheidou6	5827561	818192715	132		5482813	716002126	123		4741334	3839073
Xiaoheidou7	3317059	425128946	127		3091622	365979001	117		2529276	2191275
Xiaoheidou8	2927172	390713365	132		2679721	332755716	123		2382909	1743852
Xiaoheidou9	3714303	574696344	149		3508520	509288946	140		3168375	2394580
Xiaoheiqi1	1430847	185515033	135		1322562	156613360	124		1075235	898764
Xiaoheiqi2	1279439	161239177	125		1196280	141514526	117		926429	675252
Xiaohongdou1	2064917	273071547	130		1930030	233732716	118		1557569	1341938
Xiaohongdou2	1063385	146324384	137		1000928	128588799	127		809729	684770
Xiaohongpi	3338149	459410882	135		3094649	399252917	127		2549211	2190233
Xiaohongqi	1034832	140722529	135		969482	122503775	126		631739	498144
Xiaohuangdou	2256778	296862767	124		2133727	261968087	116		840764	693229
Xiaohuangdou1	2104767	281820659	132		1952115	239736631	121		1603149	1386878
Xiaohuangdou10	1996069	256927259	128		1854580	215294932	117		1316565	1127752
Xiaohuangdou11	812572	109138270	130		768329	94216136	118		641103	554409
Xiaohuangdou12	5648645	780391310	132		5327936	681682735	122		4481709	3766221
Xiaohuangdou13	2309031	332061317	138		2179626	289501508	127		1801278	1517483
Xiaohuangdou14	1917526	253403848	131		1788142	219152259	122		1340914	1103471
Xiaohuangdou15	1021640	132107232	129		918773	106898130	115		705932	602728
Xiaohuangdou16	1028927	133608275	130		919441	108333371	117		713580	605750
Xiaohuangdou17	723245	97418273	132		683046	84019514	120		543771	472164
Xiaohuangdou18	2261894	308025930	134		2128477	265144769	122		1760700	1544766
Xiaohuangdou2	4852805	539917043	113		4504398	470187016	106		3709404	2846870
Xiaohuangdou-2	2496698	362318384	144		2321004	313495021	134		2005875	1657450
Xiaohuangdou3	1146027	151166226	131		1074240	132773911	123		920115	820148
Xiaohuangdou4	1813148	251273915	138		1682669	211707005	126		1356759	1139507
Xiaohuangdou5	3845191	565955877	146		3594425	490975224	135		3091174	2626440
Xiaohuangdou-5	4631796	632288353	136		4281913	545934914	127		3557299	3173118
Xiaohuangdou6	671835	92485610	135		630145	80096772	126		503519	416414
Xiaohuangdou7	1278415	180793675	135		1207853	157955176	126		994369	842920
Xiaohuangdou8	3387959	462569100	134		3188478	403105681	126		2690124	2245232
Xiaohuangdou9	5840376	803113134	136		5456442	681451811	123		4371080	3769291
Xiaohuangdouzi	1140994	160257700	140		1077836	140306327	130		929074	800166
Xiaojiangsedou	1464510	195958419	135		1363258	169472124	125		1151824	990175
Xiaojinghuang2hao	2787817	364342351	131		2580752	309049934	120		2153092	1879377
Xiaojinhuang1	4751028	622214036	132		4420532	533429384	121		3710905	3219807
Xiaojinhuang2	3910395	517797148	129		3639313	442578150	118		3040828	2623549
Xiaojinhuang3	816607	106735762	132		762746	92445617	122		519085	417694
Xiaojinhuang4	3730605	522564505	139		3471152	449610989	128		2761069	2336383
Xiaokedou	11715654	1653331796	141		10919725	1431547468	131		9301013	8126719
Xiaokehei	482535	63479369	131		454642	55062170	120		381377	323478
Xiaokeheidou	1026874	146134365	143		961059	126939130	133		807154	667608
Xiaokehuangdou1	1506561	212559378	127		1410085	185779638	118		1239260	907933
Xiaokehuangdou2	1432184	196123620	137		1311814	163751879	126		1067045	903269
Xiaolanhua	356928	48051255	137		338184	42515495	127		282148	239572
Xiaolidou-1	5035160	727353281	139		4714143	638123475	128		3878175	3251445
Xiaolihei	6888146	1005018131	140		6361929	848722068	126		5256359	4440269
Xiaoliheidou	66047	8592448	133		61866	7584589	125		38139	31039
Xiaoliheidou1	1227519	163932672	132		1123389	137588106	120		923123	751416
Xiaoliheidou2	3206606	461644246	141		2985586	395616542	129		2408091	2016965
Xiaolihuang1	4142179	583923836	140		3903286	502923265	128		3223035	2815541
Xiaolihuang2	182975	24715942	134		171258	21363208	123		84767	67873
Xiaolihuang3	57454	8603709	149		53353	7287793	137		42256	36197
Xiaoliqing	2654532	407702581	153		2457842	342435538	139		2095036	1847447
Xiaoliqingdou	978497	127704792	130		888178	104822655	118		712372	604074
Xiaoliwuyuedou	2620577	364496432	140		2450575	313338986	129		2048043	1793962
Xiaoludou	4328262	623421210	144		3999237	530932631	132		3391024	2860241
Xiaolvpidou-4	2332078	322144161	136		2152243	273235417	126		1737874	1466662
Xiaolvqingdou	2330090	298630461	132		2181603	262886717	123		1813493	1447782
Xiaomidou	3156669	422884257	133		2924514	365260827	124		2344472	2020682
Xiaomingguangdou	4200785	593681069	137		3961811	517740071	128		3234523	2763497
Xiaoniumaohuang	4228990	555442500	131		3909929	477513129	121		3125983	2667320
Xiaopingdinghuang	2295340	319811189	139		2173306	277675546	128		1897827	1565580
Xiaoqingdou1	1406225	204259911	145		1315260	177721124	135		1123053	899805
Xiaoqingdou2	2236560	294306682	137		2021615	237285159	123		1628608	1388002
Xiaoqingdou3	1604298	224175722	134		1509034	194491356	125		1260715	1035278
Xiaoqingdou4	3046635	420187264	132		2850362	362606419	123		2376851	1986699
Xiaowudou	1842548	257126200	137		1719970	221223684	126		1418281	1249621
Xiaoyangyanjingdou1	5634866	790950586	140		5143369	659698764	128		4258498	3465097
Xiaoyangyanjingdou2	3637168	511201734	139		3439402	450972621	129		2788318	2407271
Xiaoyoudou1	4214521	551337575	132		3915481	472532114	121		3229493	2843109
Xiaoyoudou2	1302210	170734047	130		1159180	135591566	115		874953	765455
Xiaoyuanhuangdou	8040637	1069545655	135		7563628	937182969	125		6422328	5337985
Xiaozhangdahuangdou	1921919	266284246	138		1826939	234113554	128		1513218	1297605
Xiaozhuyao	445969	59902359	132		418847	52290472	123		242935	182420
Xiaozidou	1985791	272151825	136		1861479	239229470	127		1592733	1139092
Xiataizimoshidou	1321094	172618077	130		1231606	147848029	120		1003786	888369
Xiazhiqingdou	2251596	326249722	144		2129761	286368233	133		1789770	1478240
Xibaidou1	591984	86852126	146		546478	72589716	132		465338	356773
Xibaidou2	2624334	393434688	152		2434889	331057472	137		2065945	1825859
Xibiwa	1599704	206370837	130		1497470	177681494	119		1279880	1123682
Xichangbayuehuang	1730508	247564233	144		1616349	215338473	134		1394861	1109474
Xichenzhuangheidou	1812927	260859188	142		1708049	230617133	133		1182592	1031857
Xihaizhuangdadou	1755530	230693567	133		1639397	195881137	122		1146894	975252
Xihaungdou-5	2016004	267674937	133		1885746	234664556	125		1580122	1391655
Xiheheidou	4925669	686737414	137		4594188	598771092	128		3743053	3184739
Xihuangdou	1073143	136453683	128		995955	117436984	118		763513	657042
Xihuangdou-1	1458672	193175352	133		1363884	168985060	125		1114637	978150
Xihuangdou-10	2307353	303735303	132		2171327	268145575	123		1847666	1622147
Xihuangdou-11	4251007	558732347	131		3965938	487514079	123		3430107	3005197
Xihuangdou-12	2475903	330112907	133		2346058	292433194	125		2033133	1771743
Xihuangdou-13	3990072	535721069	134		3750631	473764434	125		3178690	2791782
Xihuangdou-14	2334298	311959879	135		2230223	278919420	126		1867100	1640757
Xihuangdou-15	3095783	413231153	134		2887448	360983558	126		2461104	2174619
Xihuangdou-16	1624468	224835626	136		1532265	197358408	127		1287791	1109047
Xihuangdou-17	1894454	248479700	132		1771635	217584814	124		1510784	1342390
[truncated: 372 more rows]
